# Supplementary material for: Quantifying connectivity between local Plasmodium falciparum malaria parasite populations using identity by descent
Source: PLoS Genet. 2017 Oct 27;13(10):e1007065. doi: 10.1371/journal.pgen.1007065 (PMC5678785; doi:10.1371/journal.pgen.1007065)
Supplement: S1 Data — (TXT) [file pgen.1007065.s009.txt]

Sample ID	Collection date	Location code	Clonality	No. of heterozygous SNPs	MAL01-354427	MAL01-539149	MAL02-217337	MAL02-322398	MAL02-660994	MAL03-249686	MAL03-439621	MAL03-704420	MAL03-748204	MAL03-822470	MAL04-268436	MAL04-307321	MAL04-393114	MAL04-443828	MAL04-469608	MAL04-494108	MAL04-933828	MAL04-994352	MAL04-1037032	MAL04-1101563	MAL04-1140617	MAL05-118209	MAL05-385372	MAL05-720978	MAL06-154776	MAL06-410691	MAL06-573730	MAL06-593821	MAL06-937750	MAL06-1184507	MAL06-1206499	MAL07-476303	MAL07-511352	MAL07-543849	MAL07-759749	MAL07-1122023	MAL07-1289206	MAL07-1311707	MAL07-1323949	MAL08-417613	MAL08-477431	MAL08-502163	MAL08-1057901	MAL08-1101130	MAL08-1292195
Pf1	23-Oct-01	MKT	S	0	G	A	A	A	G	A	A	A	A	G	G	A	C	G	A	A	C	A	G	A	G	A	G	G	G	A	G	G	A	A	G	C	G	A	G	A	A	G	C	A	A	A	A	A	A
Pf2	12-Nov-01	MKT	S	0	G	A	A	A	A	G	G	A	G	G	G	G	C	G	A	A	A	T	A	C	G	G	G	G	G	G	G	A	G	A	G	C	G	A	G	G	A	G	C	A	A	A	A	A	G
Pf3	22-Nov-01	MKT	S	0	A	A	A	G	A	A	A	A	A	A	G	G	C	A	G	A	C	T	G	A	A	A	G	G	G	G	G	G	G	G	A	G	A	A	A	G	A	G	C	A	A	A	C	A	A
Pf4	01-Dec-01	MKT	S	0	A	G	A	A	A	A	A	G	A	A	A	G	A	A	A	T	A	T	G	A	G	A	G	G	G	G	G	G	A	A	G	G	A	A	A	A	A	G	C	G	T	A	A	A	A
Pf5	03-Dec-01	MKT	S	0	A	A	A	A	A	A	A	A	A	G	G	A	A	G	G	A	A	T	G	A	A	A	A	G	G	G	G	A	A	G	G	G	G	A	G	A	A	G	C	A	A	G	C	G	G
Pf6	14-Dec-01	MKT	M	36	A/G	A/G	A	A/G	G	A/G	G	A	G	A/G	G	G	C	A	A	A/T	A	A/T	G	C	A/G	G	G	A/G	G	G	G	G	G	G	G	C	G	A	A/G	G	A/G	G	C	G	T	A	A	G	A/G
Pf7	22-Dec-01	MKT	S	0	G	A	A	A	A	G	A	A	G	A	G	G	C	G	A	A	C	A	A	C	A	G	G	A	A	G	G	G	G	G	G	G	A	A	A	A	G	G	C	A	A	G	C	G	G
Pf8	22-Dec-01	MKT	S	0	A	G	A	G	A	A	G	A	G	G	G	G	C	A	G	A	A	A	G	C	G	G	A	A	G	G	A	G	A	G	G	C	G	A	A	G	G	G	C	A	A	A	A	G	A
Pf9	23-Dec-01	MKT	M	11	A	G	A	A	A	G	A/G	A	G	G	A/G	G	C	A	A	A	A	A	A/G	A	A	G	G	A	A	A	G	G	A	G	G	G	A	A	A	A	A	G	C	A/G	T	A	A	A	G
Pf10	24-Dec-01	MKT	S	0	A	A	A	A	A	A	A	A	G	A	G	A	C	G	G	A	A	T	G	A	G	G	A	A	G	G	G	A	G	A	G	C	G	A	A	A	A	G	C	A	A	G	C	G	G
Pf11	02-Jan-02	MKT	M	25	A	G	A	A	A	A/G	A	A	G	A	G	G	C	G	G	A/T	A/C	A/T	A	C	A/G	G	G	G	A	G	G	A/G	G	A	G	C	G	A	A/G	G	A	G	C	G	T	A	A/C	A	A
Pf12	02-Jan-02	MKT	M	30	A/G	A	A	A/G	G	A	A	A	A/G	G	G	G	C	A	A/G	A/T	A/C	T	A/G	A/C	G	G	G	A/G	G	A/G	A	G	A	A	G	C/G	A/G	A	G	G	A	G	C	A/G	A	A/G	C	G	G
Pf13	07-Jan-02	MKT	S	0	A	G	A	G	A	G	A	G	A	G	G	G	C	A	A	T	A	T	A	A	A	G	G	G	G	A	A	G	G	A	G	C	A	A	A	A	A	G	C	G	T	A	C	G	A
Pf14	07-Jan-02	MKT	S	0	G	A	A	G	A	G	A	G	G	G	A	G	C	A	A	T	A	A	G	A	A	A	G	G	G	G	G	G	G	A	G	C	G	A	G	G	G	G	A	A	A	A	A	A	A
Pf15	09-Jan-02	MKT	M	24	A	G	A	A	A	A/G	A	A	G	A	G	G	C	G	G	A/T	A/C	A/T	A	C	A/G	G	G	G	A	G	G	A/G	G	A	G	C	G	A	G	G	A	G	C	G	T	A	A/C	A	A
Pf16	11-Jan-02	MKT	M	16	A	G	A	A	A	A/G	A	A	G	A	G	G	C	G	G	A/T	C	A	A	C	A	G	G	G	A	G	G	G	G	A	G	C	G	A	A/G	G	A	G	C	G	T	A	A/C	A	A
Pf17	11-Jan-02	MKT	M	8	G	A	A	A	A/G	G	A	A/G	A/G	A	G	G	C	A	A	A	C	T	G	A	G	G	A	G	G	G	G	G	A	G	G	G	G	A	A	G	A	G	C	A	T	A	A	A	A/G
Pf18	12-Jan-02	MKT	M	15	A	G	A	A	A	A/G	A	A	G	A	G	G	C	G	G	A/T	C	A/T	A	C	A/G	G	G	G	A	G	G	G	G	A	G	C	G	A	A/G	G	A	G	C	G	T	A	C	A	A
Pf19	12-Jan-02	MKT	M	13	A	G	A	A	A	A	A	A	G	A	G	G	C	G	G	A	C	A	A	C	A/G	G	G	G	A	G	G	G	G	A	G	C	G	A	G	G	A	G	C	G	T	A	C	A	A
Pf20	14-Jan-02	MKT	S	0	G	A	A	G	A	G	A	G	G	G	A	G	C	A	A	T	A	A	G	A	A	A	G	G	G	G	G	G	G	A	G	C	G	A	G	G	G	G	A	A	A	A	A	A	A
Pf21	18-Jan-02	MKT	M	20	A	G	A	A	A	A	A	A	G	A	G	G	C	G	G	A/T	C	A/T	A	C	A	G	G	G	A	G	G	A/G	G	A	G	C	G	A	A/G	G	A	G	C	G	T	A	C	A	A
Pf22	19-Jan-02	MKT	S	0	A	G	A	A	A	G	A	A	G	G	A	G	A	A	G	A	C	A	G	C	G	A	G	G	G	G	G	G	A	G	G	G	A	G	A	G	A	G	C	A	A	G	A	A	A
Pf23	21-Jan-02	MKT	S	0	A	G	A	G	A	G	G	A	G	G	G	G	C	A	A	A	C	A	G	A	A	A	A	A	G	G	G	G	A	G	G	C	G	A	A	G	A	G	C	A	A	G	A	G	G
Pf24	11-Feb-02	MKT	S	0	A	A	A	G	A	G	A	A	G	A	G	G	A	G	A	A	A	T	G	C	G	A	G	A	G	A	G	A	A	A	G	C	G	A	G	A	A	G	C	A	T	A	A	A	A
Pf25	25-Feb-02	MKT	S	0	G	A	T	A	A	G	A	A	A	G	G	G	A	A	G	A	A	T	G	A	A	A	G	A	G	G	G	G	G	A	G	G	A	G	G	A	A	G	C	A	T	A	C	A	A
Pf26	04-Mar-02	MKT	S	0	A	A	A	G	A	G	A	A	G	G	G	G	C	A	A	T	A	T	G	A	G	A	G	G	G	G	G	G	A	G	G	C	A	A	G	G	A	G	C	A	T	A	A	G	G
Pf27	06-Mar-02	MKT	S	0	A	A	A	A	A	A	G	A	A	A	G	G	C	G	A	T	A	T	G	A	G	A	G	G	A	A	G	G	A	G	G	C	A	A	G	A	A	G	C	G	T	A	A	A	G
Pf28	06-Mar-02	MKT	S	0	G	G	A	A	A	A	G	G	G	G	G	G	C	G	A	T	A	T	G	A	A	A	A	A	A	G	A	G	G	A	G	C	G	A	G	G	A	G	C	A	A	A	A	G	A
Pf29	09-Mar-02	MKT	S	0	A	G	A	A	G	A	A	A	G	G	G	A	A	G	A	A	C	A	G	A	G	A	G	G	A	G	G	G	G	A	G	C	G	A	G	G	A	G	C	G	T	A	A	G	A
Pf30	25-Mar-02	MKT	S	0	G	A	T	A	A	A	A	A	A	G	G	G	C	A	A	A	C	A	A	A	A	A	G	G	A	G	A	G	G	G	A	G	A	A	G	A	A	G	C	G	T	A	A	G	A
Pf31	16-Apr-02	MKT	M	27	A/G	A	A/T	A	A/G	A	A/G	A	A/G	G	G	G	C	G	A	A	A/C	A/T	G	A/C	A	A/G	G	G	A/G	G	G	G	A/G	G	G	C/G	G	A	A	A	G	G	C	G	T	A	C	G	A
Pf32	16-Apr-02	MKT	M	27	A	A	T	A	A	G	A/G	A	A	G	A/G	G	C	A	A/G	T	A/C	A/T	G	A/C	A	A	G	G	A/G	G	G	G	A/G	A/G	G	G	G	A	A/G	A	G	G	A	A/G	A/T	A	C	A/G	A
Pf33	27-Apr-02	MKT	S	0	A	G	A	G	A	A	G	G	G	G	G	G	C	G	A	T	A	A	A	A	A	A	A	A	G	G	A	G	G	A	G	C	G	G	A	G	A	G	C	G	T	A	A	G	A
Pf34	02-May-02	MKT	M	16	A	A	A	A/G	A	G	A	A	G	G	G	G	C	A	A	T	A	T	G	A	G	A/G	A/G	G	G	A/G	G	G	A	G	A/G	C	A/G	A/G	A	G	A	G	C	A/G	A/T	A	A	A	A
Pf35	13-May-02	MKT	S	0	A	A	T	G	A	A	A	A	G	A	A	A	C	G	G	A	A	T	G	A	A	G	A	A	G	A	G	G	G	A	G	C	G	A	A	G	G	G	C	A	T	A	C	A	A
Pf36	13-May-02	MKT	S	0	A	A	A	G	A	G	A	A	G	G	G	G	C	A	A	T	A	T	G	A	G	A	G	G	G	G	G	G	A	G	G	C	A	A	G	G	A	G	C	A	T	A	A	G	G
Pf37	17-May-02	MKT	S	0	G	A	A	A	A	G	A	A	A	A	G	A	C	A	A	A	A	A	G	A	A	G	G	G	G	G	A	G	G	A	G	G	A	G	A	A	A	G	A	A	A	A	A	A	G
Pf38	17-May-02	MKT	S	0	A	A	A	G	A	G	A	A	G	G	G	G	C	A	A	T	A	T	G	A	G	A	G	G	G	G	G	G	A	G	G	C	A	A	G	G	A	G	C	A	T	A	A	G	G
Pf39	20-May-02	MKT	S	0	G	G	A	A	A	G	G	A	A	G	G	G	A	G	G	T	A	A	G	C	G	A	G	G	G	G	G	G	G	A	G	C	G	A	G	G	A	G	A	G	T	A	A	A	A
Pf40	21-May-02	MKT	S	0	A	A	A	A	G	G	A	G	G	G	G	G	A	A	A	A	A	T	G	C	A	A	G	G	G	G	A	G	G	A	G	G	A	G	A	G	A	G	C	G	T	A	A	A	A
Pf41	21-May-02	MKT	S	0	A	A	T	G	A	A	A	A	G	A	A	A	C	G	G	A	A	T	G	A	A	G	A	A	G	A	G	G	G	A	G	C	G	A	A	G	G	G	C	A	T	A	C	A	A
Pf42	22-May-02	MKT	S	0	A	A	A	A	A	G	G	A	G	G	G	A	A	A	G	A	C	A	A	A	G	G	A	G	G	G	G	A	G	A	G	C	G	A	A	A	A	G	C	A	A	G	A	A	G
Pf43	23-May-02	MKT	S	0	A	A	A	G	A	G	A	A	G	G	G	G	C	A	A	T	A	T	G	A	G	A	G	G	G	G	G	G	A	G	G	C	A	A	G	G	A	G	C	A	T	A	A	G	G
Pf44	23-May-02	MKT	S	0	A	G	A	A	A	G	A	A	G	A	G	A	A	A	G	T	A	T	G	A	A	G	G	G	G	G	G	A	G	G	A	G	G	G	A	G	A	G	C	G	T	A	A	A	G
Pf45	29-May-02	MKT	S	0	G	A	A	A	A	A	A	A	A	A	G	G	C	A	G	A	A	A	A	A	G	A	G	G	A	A	A	G	A	G	G	G	G	A	G	A	A	G	C	A	T	A	C	A	A
Pf46	01-Jun-02	MKT	M	16	G	A	T	A	A	A	A	G	A	A	A	G	C	G	G	A	A	T	A	A	G	A	G	G	G	G	G	G	G	G	A	C/G	A/G	A	G	A	A/G	A/G	C	A	A	A/G	A/C	A/G	A
Pf47	03-Jun-02	MKT	S	0	G	A	T	A	A	A	A	A	A	G	G	G	C	A	G	A	C	A	G	A	G	A	G	G	G	G	G	G	G	A	G	C	A	A	G	G	G	A	C	G	T	A	C	G	A
Pf48	05-Jun-02	MKT	S	0	G	A	A	G	A	G	A	A	A	A	G	G	A	G	G	A	A	T	A	A	G	A	G	G	G	G	G	G	A	A	G	C	A	A	G	G	A	G	C	A	A	A	A	G	G
Pf49	11-Jun-02	MKT	S	0	G	A	T	A	A	A	A	G	A	A	A	G	C	G	G	A	A	T	A	A	G	A	G	G	G	G	G	G	G	G	A	C	A	A	G	A	A	G	C	A	A	G	C	A	A
Pf50	12-Jun-02	MKT	S	0	A	A	A	A	A	G	G	A	A	G	G	G	C	G	A	A	A	T	G	C	A	G	G	G	G	G	A	G	A	A	G	G	A	G	A	G	G	G	C	G	T	A	A	A	A
Pf51	16-Jun-02	MKT	S	0	A	A	A	A	A	A	A	A	G	A	G	G	C	A	G	T	A	A	A	A	A	A	A	G	G	A	G	A	G	A	G	G	A	G	A	G	A	G	A	G	T	A	A	A	G
Pf52	28-Jun-02	MKT	S	0	A	A	A	A	A	A	G	A	A	A	G	G	C	G	A	T	A	T	G	A	G	A	G	G	A	A	G	G	A	G	G	C	A	A	G	A	A	G	C	G	T	A	A	A	G
Pf53	08-Jul-02	MKT	M	22	A	A	A	A	A/G	A/G	G	A	A	G	A/G	G	A	A	A	T	A	T	A	A/C	G	A/G	G	A	G	A/G	A	G	A	G	G	C	A/G	A	G	G	A	G	C	A/G	A	A	A/C	A/G	A/G
Pf54	11-Jul-02	MKT	S	0	G	G	A	A	A	G	G	A	A	G	G	G	A	G	G	T	A	A	G	C	G	A	G	G	G	G	G	G	G	A	G	C	G	A	G	G	A	G	A	G	T	A	A	A	A
Pf55	11-Jul-02	MKT	S	0	A	A	A	G	A	G	A	A	G	G	G	G	C	A	A	A	A	T	G	A	A	A	G	G	G	A	G	G	G	G	G	G	A	G	A	G	A	G	C	G	T	A	A	A	G
Pf56	12-Jul-02	MKT	S	0	G	G	A	G	A	G	A	A	G	A	A	G	C	G	G	T	A	T	A	A	G	A	G	A	G	G	G	G	A	G	G	G	A	G	G	A	A	G	C	A	A	A	C	A	G
Pf57	13-Jul-02	MKT	S	0	G	A	A	A	A	G	A	G	G	G	G	G	C	A	G	T	A	T	G	C	A	G	A	G	G	G	G	A	A	G	G	C	A	G	A	G	A	G	C	A	A	G	C	A	A
Pf58	16-Jul-02	MKT	S	0	G	A	A	A	G	A	G	A	G	A	A	G	C	A	A	A	A	T	G	A	G	A	G	G	G	G	G	G	A	G	A	C	G	A	A	G	A	G	C	G	T	A	A	A	A
Pf59	16-Jul-02	MKT	S	0	A	G	T	G	A	G	A	A	G	A	A	A	C	G	G	A	A	T	G	C	G	A	A	A	G	A	G	G	G	A	G	C	G	A	A	A	A	G	C	A	T	A	A	G	G
Pf60	16-Jul-02	MKT	S	0	A	A	A	A	G	G	A	A	A	G	G	A	A	A	A	T	A	T	A	A	A	G	G	G	A	A	G	G	A	A	G	C	A	A	A	A	G	G	C	A	A	A	C	A	G
Pf61	19-Jul-02	MKT	M	48	A/G	A	A	A/G	A/G	A/G	A/G	A	A/G	A/G	G	G	A/C	A/G	G	A/T	C	T	A/G	A/C	G	A/G	G	A/G	G	A/G	A/G	G	A/G	A	G	C/G	A	A	A/G	A	A	G	A/C	A/G	A/T	A/G	C	A/G	A
Pf62	22-Jul-02	MKT	M	30	A	A/G	A	A	A/G	G	A/G	A	G	G	A	G	A/C	G	G	A	A/C	A/T	G	A/C	A/G	A	A/G	A/G	A/G	G	G	A/G	G	A/G	G	C/G	A	A/G	A	A	A/G	G	A/C	A	A/T	A/G	C	G	G
Pf63	24-Jul-02	MKT	M	12	A	A	A	A/G	A	A	A	A	A	G	A	A	C	G	G	A	A	T	A/G	A	A/G	A	G	G	G	A	G	G	G	A	G	C/G	G	A	A	G	G	G	C	A	A	A/G	C	A	A
Pf64	26-Jul-02	MKT	M	8	A	A	T	A	A	A	A/G	A	A	A/G	G	G	C	A	G	A	A	A	A	A	A	A	A	G	G	G	G	G	G	A	A	G	G	A	G	A/G	A/G	G	C	G	T	A	C	A	A
Pf65	27-Jul-02	MKT	S	0	A	A	A	A	A	G	G	A	A	G	G	G	C	G	A	A	A	T	G	C	A	G	G	G	G	G	A	G	A	A	G	G	A	G	A	G	G	G	C	G	T	A	A	A	A
Pf66	29-Jul-02	MKT	S	0	A	G	T	A	A	A	A	G	G	A	A	A	A	A	G	A	A	T	G	A	A	A	A	A	G	G	G	G	A	A	G	C	G	A	G	G	A	G	C	A	A	A	A	G	A
Pf67	05-Aug-02	MKT	S	0	A	A	T	G	A	A	A	A	G	A	A	A	C	G	G	A	A	T	G	A	A	G	A	A	G	A	G	G	G	A	G	C	G	A	A	G	G	G	C	A	T	A	C	A	A
Pf68	12-Aug-02	MKT	S	0	G	A	A	A	A	G	G	A	G	G	G	G	A	G	A	A	C	A	G	A	G	A	G	A	A	A	G	G	A	A	G	C	A	G	A	G	A	A	C	G	A	G	C	A	A
Pf69	17-Aug-02	MKT	M	15	A	G	A/T	A	A/G	A	A	A	G	A	G	G	A	A	G	A	C	A/T	A/G	A	A	A	G	A	G	G	G	G	A	A	G	C	A/G	A/G	G	A/G	A	G	C	A/G	T	A	A	G	A
Pf70	26-Aug-02	MKT	S	0	A	G	T	A	A	A	A	A	G	G	G	G	A	G	G	A	C	T	A	C	G	G	G	G	A	G	G	G	G	A	G	C	G	A	G	G	A	G	A	G	T	A	A	G	G
Pf71	27-Aug-02	MKT	S	0	A	A	T	A	A	A	A	A	A	A	A	A	A	A	G	A	A	T	G	A	A	A	G	A	G	G	A	G	G	G	G	C	A	A	A	G	A	G	A	A	A	A	A	G	G
Pf72	27-Aug-02	MKT	S	0	A	A	A	A	A	G	G	A	A	G	G	G	C	G	A	A	A	T	G	C	A	G	G	G	G	G	A	G	A	A	G	G	A	G	A	G	G	G	C	G	T	A	A	A	A
Pf73	29-Aug-02	MKT	S	0	G	A	T	A	G	G	A	A	G	A	A	G	A	A	A	A	A	A	G	A	G	A	G	A	G	A	A	G	G	G	G	C	G	A	A	G	A	G	A	A	A	G	A	A	G
Pf74	07-Sep-02	MKT	M	42	A/G	A	A/T	A	A	A/G	A/G	A/G	A/G	G	G	G	A/C	A	A	A	A/C	A/T	A/G	A	A/G	A	A/G	A	A/G	G	G	A/G	G	A/G	G	C/G	A/G	A/G	G	A/G	A/G	G	C	A	A/T	A/G	C	A/G	G
Pf75	09-Sep-02	MKT	M	33	G	G	A	A/G	A	A/G	A	A	G	G	G	G	A	A/G	A/G	T	A/C	A/T	G	A/C	G	A	G	A/G	G	G	G	A/G	G	A	G	C	G	A/G	A/G	A	A	A/G	A/C	A/G	T	A	A/C	A	G
Pf76	10-Sep-02	MKT	M	19	G	A	A	G	A	G	A/G	A	G	G	G	G	A	A	A	T	A	A	A	A	A	A/G	G	G	G	A	A/G	G	G	G	G	C/G	G	A/G	G	G	A	A/G	C	A/G	T	G	A/C	A/G	A
Pf77	19-Sep-02	MKT	M	46	A	A/G	A	G	A	A/G	A/G	A	A/G	G	G	G	A/C	A/G	A/G	A/T	A/C	A/T	A/G	A	G	A/G	A/G	A/G	G	A/G	A/G	G	A/G	A	A/G	C	A/G	A	A	G	A/G	G	C	A/G	A/T	G	A	A	G
Pf78	19-Sep-02	MKT	M	30	A/G	A	A	G	A	A/G	A/G	A	G	A	G	A/G	C	A	G	A	A/C	A	A/G	A	A	A/G	G	G	A	G	G	G	A/G	G	G	C/G	A/G	A/G	A	G	A/G	G	A/C	A/G	A/T	A	A/C	A	A
Pf79	23-Sep-02	MKT	M	16	A	A	A	A	A	G	G	A	A/G	G	G	G	C	G	A	A/T	A	T	G	C	A	G	G	A/G	G	G	A	G	A	A	G	G	A	G	A	G	G	G	C	G	T	A	A/C	A	A
Pf80	28-Sep-02	MKT	M	14	A/G	A	T	A	A	A	A	A	G	G	G	G	C	A	A	T	C	A	G	A/C	A	G	G	G	G	G	G	G	G	A/G	G	C/G	G	A	G	G	A/G	G	C	G	A	A	A	A	A
Pf81	05-Oct-02	MKT	M	11	G	G	A	G	A	A/G	G	A	A	G	G	G	C	G	A	A	C	A	A/G	C	G	G	G	A	G	A	G	G	G	A	G	C	A	G	A	G	G	G	C	A	T	A	C	A	A
Pf82	06-Oct-02	MKT	M	45	G	G	A/T	A/G	A	A/G	A/G	A	A/G	G	G	G	C	A/G	A	A/T	C	A/T	A/G	A	G	A/G	G	A/G	G	A/G	A/G	G	G	A	G	C/G	G	A/G	A	G	A/G	G	A/C	A/G	T	A	C	A/G	A/G
Pf83	15-Oct-02	MKT	S	0	A	A	A	G	G	A	A	A	A	G	G	G	C	A	A	T	A	A	A	C	G	A	G	G	G	G	G	A	G	G	G	C	G	A	A	G	A	A	C	A	T	A	A	A	G
Pf84	17-Oct-02	MKT	M	8	A	A	A/T	A	A	A	A	A	A	A/G	G	G	C	A	A	T	A	A	A	A	A	A	G	G	A	G	G	G	G	G	G	C	A/G	A	A	A	A/G	G	C	A	A	A	A	A	G
Pf85	19-Oct-02	MKT	M	33	A/G	A/G	A	A	A	G	A	A	A/G	G	G	A/G	C	G	A	A	A/C	A/T	G	A/C	A/G	A/G	G	A/G	G	A/G	A/G	A/G	G	A	G	C	G	A/G	A	G	A/G	G	C	A	A/T	A	A/C	A	A
Pf86	21-Oct-02	MKT	S	0	A	A	T	G	A	G	A	A	A	A	A	A	C	G	G	A	A	A	A	C	G	A	A	A	G	G	G	A	G	A	G	C	G	A	A	A	G	G	C	G	T	A	A	G	A
Pf87	25-Oct-02	MKT	M	41	A/G	A/G	A/T	A	A	A/G	A/G	A/G	G	A/G	G	G	C	G	A	A/T	C	A/T	G	A/C	A/G	A	G	A/G	G	A/G	G	A/G	G	A	G	C/G	A/G	G	A	G	A/G	G	C	G	T	A	A/C	A	A
Pf88	26-Oct-02	MKT	M	33	A	A/G	A	G	A	A	A	A	G	G	G	G	A	G	G	A/T	A	A/T	G	A	A/G	A	A	G	A/G	G	G	G	A/G	A	A/G	C	A/G	A	A/G	G	A	G	C	A/G	A	A/G	A	A/G	A
Pf89	29-Oct-02	MKT	M	25	A	G	A/T	A/G	G	A	A	A	G	A/G	A/G	A/G	A/C	A	G	A	A/C	A	A	A	A	A	G	A	G	G	G	G	A	A/G	G	C/G	G	A	G	G	A	G	C	A/G	T	A	A	A/G	A
Pf90	02-Nov-02	MKT	M	53	A/G	A/G	A	A/G	A/G	A/G	A/G	A/G	A/G	G	G	G	C	A/G	A/G	A/T	A/C	A/T	G	A	G	A/G	G	A/G	A/G	A/G	A/G	A/G	A/G	A	G	C	A/G	A/G	A	G	A/G	G	A/C	A	A/T	A	A/C	A	A
Pf91	04-Nov-02	MKT	M	28	A/G	A	A	G	G	A/G	A	A	A/G	G	G	G	C	A	A	A/T	A	A	A	A/C	G	A	G	G	G	G	G	A/G	A/G	G	G	C	G	A/G	A	G	A	A/G	A/C	A	T	A	A/C	A	G
Pf92	05-Nov-02	MKT	S	0	A	G	A	A	A	G	A	A	G	A	A	G	C	A	A	T	C	A	A	A	G	A	G	A	G	G	G	G	A	A	G	G	G	A	G	G	A	G	C	A	A	G	A	A	G
Pf93	06-Nov-02	MKT	M	27	A	A/G	A	G	A	A/G	A	A	A	G	G	A/G	C	A/G	G	A	C	A	G	A	A/G	A/G	G	A/G	G	A/G	G	G	G	A	G	C	A/G	A/G	A	G	A/G	G	C	A	T	A	A	A	A
Pf94	10-Nov-02	MKT	M	8	G	A	A	A	A	A	A	A	G	G	G	G	A	G	G	T	A	A	A	A	G	A	G	G	G	G	G	G	A	A	G	G	A	A	A	A/G	A	G	A/C	A	T	G	C	A	A
Pf95	15-Nov-02	MKT	M	23	G	A/G	A	A	A	A/G	A	G	A/G	G	G	G	A	A	A/G	A/T	A	A/T	G	A	A	A	G	G	A/G	G	G	G	A	A	G	C/G	A/G	G	A	G	A	G	C	A	T	G	A/C	A	A/G
Pf96	18-Nov-02	MKT	M	42	A/G	A	A	A	A	A/G	A	A/G	A	G	G	G	A/C	A/G	A	A/T	C	A/T	A	A/C	A/G	A	G	G	A/G	G	A/G	G	G	A/G	G	C/G	A/G	A/G	A	G	A	G	A/C	G	T	A	A/C	A/G	G
Pf97	20-Nov-02	MKT	M	23	A	A	A/T	A/G	A	G	A/G	A/G	A	G	G	G	A	A	A	A	A	T	A/G	A	A/G	A	G	G	G	G	A	G	G	A	G	G	A/G	G	A	G	A	G	A/C	G	T	A	A	A	A
Pf98	25-Nov-02	MKT	M	16	A	A/G	A/T	A	A/G	A/G	A	G	G	G	A/G	A/G	A	A	A/G	A	A	T	G	C	A	A	G	A/G	A/G	G	A	G	G	A	G	C	G	A	A/G	G	A	G	C	A	A/T	A	A	A/G	A
Pf99	28-Nov-02	MKT	M	34	G	A/G	A/T	A	A/G	G	A	A	G	A/G	G	G	C	A/G	A	A/T	A	A/T	A/G	A/C	A/G	A	G	G	G	G	A/G	G	A	G	G	C	A/G	G	A	A/G	A	G	A/C	A	A	A	C	A	A/G
Pf100	30-Nov-02	MKT	M	6	A	A/G	A	A	A	A	A	A	G	G	A	A/G	C	G	G	A	A	T	G	A	A	A	A	A	G	A	A	G	G	A	G	C	G	A	A	G	G	G	C	A	A	A	A	G	A
Pf101	02-Dec-02	MKT	M	12	A/G	A	T	G	A	A	A	A	G	A/G	A/G	A/G	C	G	G	A	A	T	G	A	A	G	A	A	G	A	G	G	G	A	G	C	G	A	A	G	G	G	C	A	T	A	C	A	A
Pf102	04-Dec-02	MKT	M	6	G	A	A	G	A	G	A	A	G	A/G	G	G	C	G	A	A	A	A/T	A	A	G	G	G	A	A	G	G	G	G	A	G	C	G	A/G	A	A	A	G	C	G	T	A	A	A	G
Pf103	04-Dec-02	MKT	M	25	A	A/G	A	A	A/G	A/G	A	G	G	A/G	G	G	A	A	A	A	A	T	G	A/C	A	A	G	A/G	A/G	G	A	G	A	A	G	C/G	G	A/G	A/G	G	A	G	C	A/G	T	A	A	A/G	A
Pf104	06-Dec-02	MKT	M	8	G	A	A	A	A	A	G	A	A	G	G	G	A	A	G	A	A	T	G	A	G	G	A/G	G	G	G	A/G	G	A	G	G	C/G	G	G	A	A/G	A	G	C	A	A	A	A	A/G	A
Pf105	09-Dec-02	MKT	M	29	A/G	A	A	A	A	G	A	A	G	A/G	G	G	C	G	A	A	C	A	G	A/C	A	A	G	A/G	A/G	A/G	G	G	A	A/G	G	G	A	A/G	A	A/G	A/G	G	A/C	A	A	A	C	A/G	G
Pf106	13-Dec-02	MKT	M	26	A	G	A/T	A/G	A	A	A	A	A/G	G	A/G	G	A	A	A	A/T	A	A	A	A	A	A	G	A/G	G	A/G	G	A/G	A/G	G	G	G	A	G	A/G	A/G	A/G	G	C	A	T	A	A	A/G	A
Pf107	13-Dec-02	MKT	M	40	G	A/G	A/T	A	A	A/G	A	A	A/G	G	A/G	G	A/C	A	A/G	A/T	A/C	A/T	G	C	A	A	G	A/G	A/G	G	A/G	A/G	A/G	G	G	C/G	G	A/G	A/G	G	A/G	G	A/C	A	A/T	A	A/C	A	A/G
Pf108	16-Dec-02	MKT	M	31	A	G	A	A/G	A/G	A	A	A	A/G	G	A	G	A	A	G	T	A/C	A	A/G	A	A	A	A/G	A/G	G	A/G	G	A/G	A	G	G	C/G	A/G	A/G	A/G	G	A	G	C	A	T	A	A	A/G	A
Pf109	16-Dec-02	MKT	M	44	A	A	A	G	A	A/G	A	A/G	A/G	A/G	G	G	A/C	A	A	A/T	A/C	T	A/G	A	G	A	A/G	A/G	G	G	A/G	A/G	A/G	A	G	C/G	A/G	A/G	A/G	G	A	G	A/C	G	T	A	A/C	A	A/G
Pf110	16-Dec-02	MKT	M	41	A/G	A/G	A	A	A	A/G	A	A	A	G	G	A/G	C	A/G	A	A	C	A	A	A/C	A/G	A/G	G	A	A/G	A/G	A/G	G	G	A	G	C	A/G	A/G	A	G	A/G	G	C	A/G	T	A	A/C	A/G	A/G
Pf111	18-Dec-02	MKT	M	39	G	A	A	A/G	A	A/G	A/G	A	G	A	G	G	C	A	A	A/T	A	A	A/G	A	A/G	A	A/G	G	G	G	G	A/G	A/G	G	G	C/G	A/G	A/G	A/G	G	G	G	C	A/G	T	A	A/C	A/G	A/G
Pf112	23-Dec-02	MKT	S	0	A	G	A	G	A	G	G	A	G	A	G	A	C	A	A	T	A	T	G	A	A	G	G	G	G	A	G	A	A	G	G	C	G	A	A	A	A	G	C	A	A	A	A	G	G
Pf113	25-Dec-02	MKT	M	49	A/G	A	A/T	A/G	A/G	A/G	A	A/G	G	A/G	A/G	G	A/C	A	A	A/T	A	A/T	G	A	G	A	G	A/G	A/G	G	G	G	G	G	G	C/G	A/G	A/G	A	G	A	G	A/C	A/G	T	A	A	A/G	G
Pf114	30-Dec-02	MKT	M	18	A	G	A	A	G	A/G	A	A	A	G	G	G	A	A	G	A	A	A/T	G	A	A/G	A	G	A	A	G	G	A	G	G	G	C/G	A/G	G	A	A/G	A	A	A	G	A	A/G	A/C	A/G	G
Pf115	04-Jan-03	MKT	M	34	A/G	A	A/T	G	A	A/G	A/G	A	A/G	A/G	G	A/G	C	G	A/G	A/T	C	A	A/G	C	A/G	A/G	G	A/G	G	G	A/G	G	G	A	G	C	A/G	G	A	G	G	G	C	A	A/T	A	A/C	A	A/G
Pf116	20-Jan-03	MKT	M	8	G	A	A	G	A	G	A	A	A	G	G	G	C	G	A	A/T	C	T	G	A	G	A	A	G	G	A	A	G	G	A/G	G	C	G	A	G	G	A/G	A	C	A	A	A	A	G	A
Pf117	20-Jan-03	MKT	M	8	A	A	T	G	A	A	A	A	G	A/G	A/G	A	C	G	G	A	A	T	G	A	A	G	A	A	G	A	G	G	G	A/G	G	C/G	G	A	A	G	G	G	C	A	T	A	C	A	A
Pf118	21-Jan-03	MKT	M	36	A	A	A/T	A/G	G	A/G	G	A	A/G	G	G	G	C	A	A	A/T	A	T	G	A	A/G	A/G	A/G	G	G	G	G	G	G	G	G	G	G	A/G	A/G	A	A	G	A/C	A/G	T	A	A	A/G	A
Pf119	24-Jan-03	MKT	M	14	A	A	A/T	A	G	G	A	A/G	G	G	G	G	A	A	A	A	A	T	G	A/C	A/G	A	G	G	G	G	A	G	G	A/G	G	G	A/G	G	A	G	A	G	C	G	T	A	A	A/G	A
Pf120	25-Jan-03	MKT	S	0	A	G	T	A	A	A	A	G	G	A	G	G	C	A	A	A	A	T	G	A	A	A	G	G	A	G	G	G	A	A	G	C	A	A	G	G	A	G	C	A	A	A	C	A	A
Pf121	28-Jan-03	MKT	M	55	A	A	A	A/G	A/G	A/G	A	A	A/G	A/G	G	G	A/C	A/G	A/G	T	A	A/T	G	A/C	A/G	A/G	A/G	A/G	A/G	A/G	G	A/G	A/G	A	G	C/G	G	A/G	A/G	G	A	G	A/C	A	A/T	A/G	A/C	A/G	A/G
Pf122	03-Feb-03	MKT	M	22	A/G	G	A	A	A	A	G	A	A/G	G	G	G	C	A/G	A/G	A	A/C	T	G	C	A	A	G	A/G	G	A/G	G	G	G	A	G	C	A	A	A	G	A	G	C	A	T	A	A	A	A
Pf123	05-Feb-03	MKT	M	7	G	A	A	A	A	G	G	A	G	G	G	G	A	G	G	T	A	A	A	A	G	A	G	G	G	G	G	G	G	A	G	G	A	A	A	A	A	G	A	A/G	T	A/G	A/C	A	A
Pf124	20-Feb-03	MKT	M	27	A/G	A	A/T	A	A/G	G	A	A	G	A	G	G	A/C	A	A	A	A	A/T	G	A	G	A/G	A/G	A/G	G	G	G	G	G	G	G	G	G	A/G	G	A	A	A/G	A	A	T	A	A	A/G	A
Pf125	20-Feb-03	MKT	M	10	G	A	A	A	A	G	A/G	A	G	A/G	G	G	A	A	A	A	A	A	G	A	A/G	A	G	A	G	A/G	G	G	G	G	A	G	G	A	G	A/G	A	A	A	G	T	A	A	A/G	A
Pf126	19-Mar-03	MKT	S	0	A	A	A	A	G	A	A	A	G	A	G	G	A	A	A	A	A	T	A	C	G	A	G	A	G	A	G	G	A	G	A	C	G	A	G	G	A	G	C	A	A	G	A	A	A
Pf127	18-Apr-03	MKT	M	11	A	G	A	A	A	G	A	A/G	G	A/G	A	G	A	A	G	A	A	A	G	A	A	A	A/G	G	A/G	A	G	G	G	G	G	C	G	A	G	G	G	A	C	A	A	A	A/C	A	A
Pf128	20-Apr-03	MKT	M	35	A	A	T	A	A/G	A/G	A	A	A/G	A	G	A/G	A/C	A/G	A	A	A	A/T	G	A	A	A/G	G	G	G	G	G	A/G	A/G	G	A/G	C/G	G	A/G	G	A/G	A/G	A/G	A/C	A	T	G	A/C	A/G	A/G
Pf129	22-Apr-03	MKT	M	14	A	A/G	T	A	G	G	A	A	G	A/G	A/G	G	C	A	A	A	A	T	G	A	G	A/G	A/G	G	G	G	G	G	G	G	G	G	G	G	G	A/G	A	G	A	A	A/T	A	A	G	A/G
Pf130	24-Apr-03	MKT	M	15	A	A	T	A	G	G	A	A	G	A/G	A/G	G	C	A	A	A	A/C	A/T	G	A	G	A/G	A	G	G	G	G	G	G	G	G	G	G	G	G	A/G	A/G	G	A	A	A	A	A	A/G	A
Pf131	30-Apr-03	MKT	S	0	A	A	T	A	A	A	A	A	G	A	G	A	A	A	G	A	A	T	G	A	G	A	G	G	G	G	G	G	A	A	G	C	A	G	A	A	A	G	A	A	A	A	C	G	A
Pf132	13-May-03	MKT	M	11	A	A	T	A	G	A/G	A	G	G	G	G	G	C	A	G	T	A	A	G	C	A/G	A	G	G	G	G	G	A/G	G	G	A	C/G	G	A/G	A	G	A	G	C	A	A	A	A	A/G	G
Pf133	14-May-03	MKT	S	0	A	A	A	G	A	G	A	A	G	G	G	G	C	A	G	A	A	A	G	C	A	A	G	G	G	A	G	G	G	A	G	C	A	G	A	G	A	G	C	G	A	A	A	G	A
Pf134	14-May-03	MKT	M	31	A/G	A	A/T	A/G	A/G	G	A	A/G	G	G	A	G	C	A	A	A/T	A	A	G	A	A/G	A/G	A/G	G	G	G	G	G	G	A/G	G	C/G	G	A/G	G	G	G	G	A	A	A	A	A	A/G	A
Pf135	17-May-03	MKT	M	20	G	G	A	A	A/G	A/G	A	A	G	A	G	G	C	A	A/G	A	A	T	G	A	A/G	G	G	G	G	A/G	G	G	G	A/G	G	C/G	G	A	A	G	G	G	C	A/G	T	A	A/C	A/G	A
Pf136	19-May-03	MKT	M	6	A	A	A	A	G	A	A/G	G	G	G	G	G	C	A	G	T	A	A	G	C	A	A	G	G	G	G	G	A	G	G	A	C	G	A/G	A	G	A	G	C	A	A	A	A	A	G
Pf137	19-May-03	MKT	M	40	A	A/G	A/T	A/G	A	A/G	A/G	A	A/G	A/G	A/G	G	A/C	A/G	A/G	A/T	A/C	A/T	A	A/C	A	A	G	G	A/G	G	A	G	A/G	A/G	G	C/G	G	A/G	G	A/G	A	G	C	A/G	A	A	A/C	A	A
Pf138	19-May-03	MKT	S	0	G	A	T	A	A	A	A	G	G	A	G	G	A	G	A	T	A	A	A	A	A	A	G	G	A	G	G	G	A	G	G	G	A	G	A	G	A	G	C	G	T	A	A	G	G
Pf139	26-May-03	MKT	M	7	A	G	A/T	A	A	G	A	A	G	A	G	G	C	A	A/G	A	A	T	A	C	G	A	G	G	G	G	A	G	A	G	G	C	A	G	A	G	A	G	C	A/G	A/T	A	A	A	A
Pf140	28-May-03	MKT	S	0	G	G	A	A	A	G	A	A	A	G	G	G	C	A	G	A	A	A	A	A	G	A	G	G	G	G	G	G	A	A	A	C	A	A	G	A	A	G	C	A	A	A	A	G	G
Pf141	30-May-03	MKT	S	0	G	G	A	A	A	G	A	A	A	G	G	G	C	A	G	A	A	A	A	A	G	A	G	G	G	G	G	G	A	A	A	C	A	A	G	A	A	G	C	A	A	A	A	G	G
Pf142	30-May-03	MKT	M	33	A/G	A/G	A	A	A/G	G	A/G	G	A/G	G	G	G	A/C	A	G	A/T	A	A	G	A	A	A	G	A/G	G	G	A	G	G	G	G	C/G	A/G	A	A	A/G	A/G	G	C	A	A	A/G	A/C	A/G	A
Pf143	31-May-03	MKT	M	32	G	A	A	A	A/G	A/G	A/G	A	A/G	A/G	G	G	C	A	A	A/T	A	T	A/G	A	A	A	G	G	G	G	A/G	A/G	A/G	G	G	C/G	G	A	A	A	A	G	A	G	T	A/G	A/C	A	A
Pf144	02-Jun-03	MKT	M	11	G	A/G	A/T	A	A	A/G	A	A	A/G	A	G	G	A	G	G	A	A	A	A	A	G	A	A	G	G	G	G	A	G	A/G	G	C	G	G	A	G	A	A	C	A	A	G	A/C	A	A
Pf145	04-Jun-03	MKT	M	7	G	A	A	A	G	G	A	A	G	A	G	G	C	A	A	A	A	T	A	A	G	A	G	G	G	G	G	G	A/G	G	G	C	G	A	A	A	A	G	A	A	A	G	C	A	A
Pf146	05-Jun-03	MKT	M	40	A	A/G	A	A	A	A/G	A/G	A/G	A/G	G	A/G	G	A/C	A/G	A	A/T	A	A/T	A/G	A/C	G	A/G	A/G	G	A/G	G	G	G	A	A	G	C/G	A/G	A	A	A/G	A	G	C	A/G	A/T	A/G	A/C	A	A/G
Pf147	06-Jun-03	MKT	S	0	G	A	T	A	A	A	A	G	G	A	G	G	A	G	A	T	A	A	A	A	A	A	G	G	A	G	G	G	A	G	G	G	A	G	A	G	A	G	C	G	T	A	A	G	G
Pf148	06-Jun-03	MKT	S	0	A	A	A	A	A	A	G	G	G	G	G	G	A	A	G	T	A	A	G	A	A	A	G	G	G	A	G	G	G	G	G	C	A	A	G	G	A	G	A	A	A	G	C	G	G
Pf149	07-Jun-03	MKT	S	0	A	G	A	A	A	A	A	G	A	G	A	A	C	A	A	A	A	A	G	A	A	A	G	G	A	A	G	G	G	A	G	C	A	G	G	G	A	G	C	A	A	A	A	A	A
Pf150	09-Jun-03	MKT	M	6	G	A	A	A	G	G	A	A	G	A	G	G	C	A	A	A	A	T	A	A	G	A	G	G	G	G	G	G	A/G	G	G	C	G	A	A	A	A	G	A	A	A	G	C	A	A
Pf151	10-Jun-03	MKT	S	0	G	A	T	A	A	A	A	A	A	G	G	G	C	A	G	A	C	A	G	A	G	A	G	G	G	G	G	G	G	A	G	C	A	A	G	G	G	A	C	G	T	A	C	G	A
Pf152	10-Jun-03	MKT	S	0	A	G	A	A	A	A	A	G	G	G	G	G	C	G	A	A	A	A	G	A	G	G	A	G	A	G	G	G	A	A	G	C	G	A	A	A	A	G	C	A	A	A	A	A	G
Pf153	19-Jun-03	MKT	M	21	G	A	A	G	G	G	A	A/G	G	G	A	G	A	A	A	A	A/C	A	G	A/C	A	A	A	A/G	G	A	G	G	G	G	G	G	G	A	A	G	A	G	A/C	A	A/T	G	A/C	A	A
Pf154	20-Jun-03	MKT	S	0	A	A	A	A	A	A	A	A	A	A	G	G	C	A	A	T	A	T	G	A	A	G	G	A	G	G	G	A	A	G	A	G	A	G	G	G	A	G	C	A	A	A	C	A	G
Pf155	20-Jun-03	MKT	S	0	G	A	A	A	A	A	A	A	G	A	G	A	C	A	A	T	C	A	G	A	G	G	G	A	G	G	G	G	G	A	G	C	G	A	A	A	A	G	A	A	A	A	A	A	G
Pf156	24-Jun-03	MKT	M	15	A/G	A	A	A	A	A/G	A	A	G	A	G	G	A	A	A	A	C	A	A/G	C	A/G	A/G	G	G	G	G	G	G	A	G	A/G	C	G	G	A	G	A	G	C	A	A	A	A	A/G	A
Pf157	28-Jun-03	MKT	S	0	A	G	A	G	G	G	A	A	A	A	G	G	C	G	A	T	A	T	A	A	G	G	G	G	G	G	G	G	A	G	G	C	G	A	G	A	A	A	A	A	A	G	A	G	G
Pf158	30-Jun-03	MKT	M	27	A/G	G	A	A	A/G	G	A	A/G	A/G	G	G	A/G	A	A	G	A	C	T	A	C	G	A	A/G	G	A	G	A/G	G	A	A	A/G	C/G	A/G	A/G	A	G	A	G	C	A	A/T	A	A	A	A
Pf159	30-Jun-03	MKT	S	0	A	A	A	G	G	G	A	A	G	A	A	G	C	G	A	A	A	T	A	C	A	A	G	G	A	G	G	G	G	A	G	C	G	A	G	G	A	G	A	A	A	G	A	A	A
Pf160	30-Jun-03	MKT	S	0	A	G	A	A	A	A	A	A	A	A	G	G	C	A	A	A	A	T	G	A	A	A	A	A	G	G	G	G	A	A	G	C	A	G	A	G	G	G	C	A	A	A	C	A	A
Pf161	03-Jul-03	MKT	S	0	G	A	T	A	A	A	A	G	G	A	G	G	A	G	A	T	A	A	A	A	A	A	G	G	A	G	G	G	A	G	G	G	A	G	A	G	A	G	C	G	T	A	A	G	G
Pf162	05-Jul-03	MKT	S	0	A	A	A	A	G	G	G	G	A	G	A	G	A	G	A	A	A	A	G	A	A	G	A	G	G	G	G	G	A	A	G	C	A	G	G	A	A	G	C	A	A	G	A	A	G
Pf163	07-Jul-03	MKT	M	39	A	A/G	T	A/G	A	G	A	A	A/G	A/G	A/G	G	A/C	A	A/G	A/T	A/C	A	A	A/C	A/G	A	G	G	G	A/G	A/G	A/G	A/G	A/G	G	C/G	A	G	A/G	A/G	A	G	C	A	A	A	A	A/G	G
Pf164	08-Jul-03	MKT	S	0	A	A	A	G	A	G	A	A	G	A	G	G	A	A	A	A	C	A	G	C	A	G	A	G	G	G	G	G	A	G	A	C	A	G	A	G	A	G	C	A	A	A	A	A	A
Pf165	08-Jul-03	MKT	S	0	A	A	A	A	G	A	A	G	G	G	G	G	C	A	G	T	A	A	G	C	A	A	G	G	G	G	G	A	G	G	A	C	G	A	A	G	A	G	C	A	A	A	A	A	G
Pf166	16-Jul-03	MKT	S	0	G	A	A	A	A	G	A	A	A	G	G	A	C	G	G	A	C	A	A	A	G	A	G	G	G	G	A	G	G	G	A	C	G	A	G	A	A	G	C	A	A	A	C	G	A
Pf167	16-Jul-03	MKT	S	0	A	A	A	G	G	G	A	A	A	A	G	G	C	A	G	A	A	A	A	C	G	A	A	A	A	G	A	G	G	A	G	C	A	G	G	G	A	G	C	A	T	A	A	A	A
Pf168	20-Jul-03	MKT	S	0	A	G	A	A	A	G	A	A	G	A	G	G	C	A	A	A	A	T	G	A	G	A	A	G	A	G	G	G	A	G	G	C	A	A	G	G	G	G	C	A	A	A	C	G	A
Pf169	25-Jul-03	MKT	S	0	G	A	A	A	A	A	A	A	G	G	A	G	A	A	G	A	C	A	G	C	A	G	G	A	A	G	G	G	G	G	G	C	G	A	A	A	G	G	C	A	A	A	A	A	G
Pf170	26-Jul-03	MKT	S	0	A	A	T	A	A	A	G	A	A	A	G	G	C	A	G	T	A	T	A	C	A	G	G	G	G	G	G	G	G	G	G	C	G	G	A	G	G	G	C	A	A	A	C	A	A
Pf171	28-Jul-03	MKT	S	0	G	G	A	A	A	G	A	A	A	G	G	G	C	A	G	A	A	A	A	A	G	A	G	G	G	G	G	G	A	A	A	C	A	A	G	A	A	G	C	A	A	A	A	G	G
Pf172	30-Jul-03	MKT	S	0	G	G	A	G	A	G	A	G	A	A	G	G	C	G	A	T	A	A	A	A	A	A	A	G	G	G	G	G	G	G	G	C	G	A	G	G	A	G	C	A	A	A	A	A	A
Pf173	04-Aug-03	MKT	S	0	A	A	T	A	A	G	A	A	A	A	G	G	C	A	G	T	C	A	G	C	A	G	G	A	A	G	G	G	G	A	G	C	G	A	G	G	G	G	C	G	T	A	C	A	A
Pf174	15-Aug-03	MKT	S	0	G	A	T	G	G	A	A	A	G	A	A	G	C	A	A	A	A	A	G	A	G	A	G	G	A	G	A	G	A	G	A	G	A	A	G	A	G	A	C	A	T	A	C	A	G
Pf175	10-Sep-03	MKT	S	0	G	G	A	A	A	A	A	G	A	G	G	G	A	A	G	A	C	T	A	C	G	A	A	G	A	G	A	G	A	A	A	C	A	G	A	G	A	G	C	A	T	A	A	A	A
Pf176	22-Sep-03	MKT	S	0	A	A	A	G	G	G	A	A	G	A	A	G	C	G	A	A	A	T	A	C	A	A	G	G	A	G	G	G	G	A	G	C	G	A	G	G	A	G	A	A	A	G	A	A	A
Pf177	06-Oct-03	MKT	S	0	A	G	A	A	G	G	A	A	A	G	G	G	C	A	G	A	A	A	G	A	A	G	A	A	A	G	G	G	A	A	A	C	A	G	A	G	A	G	C	G	A	G	A	A	A
Pf178	07-Oct-03	MKT	S	0	G	A	A	A	G	A	A	A	G	A	G	G	C	G	G	A	C	A	G	A	G	A	G	G	G	G	G	A	G	G	G	C	G	A	A	G	G	G	C	A	A	A	A	A	A
Pf179	09-Oct-03	MKT	S	0	G	A	A	A	A	G	A	A	A	A	A	G	C	A	A	A	C	A	G	A	A	A	G	A	A	G	G	G	A	A	G	C	G	A	A	A	A	A	C	A	A	G	A	G	G
Pf180	10-Oct-03	MKT	M	23	G	A	A	A	A	G	A/G	A	A/G	A	G	G	C	A	A	A	C	A/T	A	A/C	A/G	G	A	G	A/G	G	G	A/G	A/G	G	G	C	A/G	A	A/G	A	A	G	A	A	A	G	A/C	A	A
Pf181	20-Oct-03	MKT	S	0	A	A	T	G	G	G	A	A	G	A	G	G	C	A	A	A	A	T	A	A	A	A	G	G	A	G	G	G	A	A	G	C	G	A	A	G	A	G	C	G	T	A	A	A	A
Pf182	23-Oct-03	MKT	M	19	A/G	A/G	A	A	G	A/G	A	A	A/G	A	G	G	A	A	A	A	A/C	A	G	C	A	A/G	G	A/G	A/G	G	G	G	A	A	G	C	G	A	G	A/G	A	G	C	A/G	A	G	A	A	A
Pf183	11-Nov-03	MKT	S	0	G	G	A	A	G	G	A	A	G	A	G	G	A	A	A	A	C	T	G	A	G	A	G	A	G	G	G	G	A	G	A	C	G	G	A	G	A	G	A	G	T	A	A	A	A
Pf184	14-Nov-03	MKT	M	9	G	G	A	A	A	A/G	A	A	G	G	G	G	A/C	A	G	A	C	A	G	A	A	G	A	G	G	G	A/G	G	G	A	A	C	A/G	A	G	G	G	G	C	G	T	A	A	A	G
Pf185	24-Nov-03	MKT	S	0	G	G	A	G	A	A	A	A	A	G	A	A	C	A	A	T	A	T	A	A	G	A	G	G	A	G	G	G	G	A	G	C	G	A	A	A	A	G	C	A	A	A	C	A	A
Pf186	25-Nov-03	MKT	M	10	A	A/G	A	G	G	A/G	A	A	G	G	G	G	A	G	G	T	A	A	G	A	A	A	A/G	A	A	G	G	G	A	A	G	C/G	A/G	A	A/G	G	A	G	C	A	T	A	A	A	A
Pf187	26-Nov-03	MKT	M	29	A	A/G	A	A/G	A/G	A/G	A	A	A/G	G	G	G	A/C	G	G	A/T	A/C	A	G	A/C	A/G	A/G	A/G	A	A/G	G	A/G	G	A/G	A	G	C/G	A/G	A/G	A/G	G	A/G	G	C	A	T	A	A	A	A/G
Pf188	30-Nov-03	MKT	S	0	A	A	A	G	A	A	G	A	A	A	A	G	A	A	G	A	A	A	G	A	A	A	G	A	A	G	G	A	G	G	G	C	G	A	G	G	G	G	C	A	A	G	A	A	A
Pf189	03-Dec-03	MKT	S	0	A	A	A	G	A	A	A	A	G	G	G	G	A	A	A	A	C	A	A	A	G	A	A	G	G	G	G	G	A	A	G	C	A	A	A	G	A	G	C	G	T	A	A	A	G
Pf190	04-Dec-03	MKT	S	0	A	A	A	G	G	A	A	A	G	G	G	G	A	G	G	T	A	A	G	A	A	A	A	A	A	G	G	G	A	A	G	C	G	A	G	G	A	G	C	A	T	A	A	A	A
Pf191	06-Dec-03	MKT	S	0	G	A	A	A	G	G	G	G	G	G	G	A	C	A	A	T	C	A	A	C	G	A	G	G	G	G	A	G	A	G	G	C	G	G	G	G	A	G	A	A	A	G	C	A	A
Pf192	11-Dec-03	MKT	S	0	A	G	A	A	G	A	A	A	A	A	G	A	C	G	A	A	A	A	A	A	A	A	G	G	A	G	G	G	A	A	G	C	A	G	A	G	A	G	A	A	T	A	A	A	A
Pf193	11-Dec-03	MKT	S	0	G	A	A	A	G	A	A	A	A	A	G	G	C	A	G	A	A	T	G	A	G	A	G	G	G	G	G	G	A	G	G	C	G	G	G	A	A	G	C	A	T	A	C	A	A
Pf194	12-Dec-03	MKT	S	0	A	G	A	A	G	A	A	A	A	A	G	A	C	G	A	A	A	A	A	A	A	A	G	G	A	G	G	G	A	A	G	C	A	G	A	G	A	G	A	A	T	A	A	A	A
Pf195	13-Dec-03	MKT	S	0	G	G	T	A	A	A	A	A	G	A	A	G	A	G	G	A	A	T	G	C	A	A	G	G	G	G	G	G	G	A	G	G	A	G	A	A	A	G	C	G	T	A	C	G	A
Pf196	16-Dec-03	MKT	M	8	G	A	A	A	A	G	A	A	A	A	G	G	C	A	A	T	A	A	A	A	A	A	G	G	A	G	G	G	A	G	G	C	A	A	A	A	G	A/G	C	A	A	A	A	A	A
Pf197	19-Dec-03	MKT	S	0	G	A	A	G	A	A	A	G	G	G	G	A	A	A	G	T	A	T	G	A	G	A	G	G	A	A	G	A	A	A	G	C	A	G	A	A	A	G	C	G	A	A	A	A	A
Pf198	20-Dec-03	MKT	S	0	G	A	A	G	G	A	G	A	G	A	G	G	C	A	A	A	C	A	A	C	G	A	G	G	A	A	A	A	G	A	G	G	G	G	G	G	A	G	C	A	A	A	C	A	A
Pf199	24-Dec-03	MKT	S	0	G	A	T	G	A	A	A	A	A	G	A	A	C	G	G	A	C	A	A	C	G	G	G	A	G	A	G	G	G	A	G	G	A	A	G	A	G	G	C	G	T	A	A	A	A
Pf200	30-Dec-03	MKT	M	17	A	G	A	A	G	G	A	A	A	G	A/G	G	A	A	A	T	A	T	G	A	G	A	G	G	A/G	G	A	A/G	A	A	G	C	A	A	A	A	G	G	C	G	T	A/G	A/C	A/G	G
Pf201	16-Nov-04	MKT	S	0	A	G	A	A	A	G	G	A	A	G	G	G	C	G	G	A	C	A	A	A	G	A	A	A	G	G	A	A	G	A	G	C	A	A	A	A	A	G	A	G	T	A	C	A	A
Pf202	07-Dec-04	MKT	S	0	A	G	A	A	G	G	G	A	A	G	G	G	C	G	G	A	A	A	A	A	A	A	G	A	A	G	G	G	A	A	G	C	G	A	G	A	A	G	A	A	A	A	A	G	A
Pf203	29-Dec-04	MKT	S	0	G	A	A	A	A	G	A	A	G	G	G	G	A	A	G	A	A	A	A	C	A	A	G	G	A	G	G	G	G	G	G	C	A	G	A	A	A	G	C	G	A	A	A	A	A
Pf204	19-Jan-04	MKT	S	0	G	A	A	G	G	A	G	A	G	A	G	G	C	A	A	A	C	A	A	C	G	A	G	G	A	A	A	A	G	A	G	G	G	G	G	G	A	G	C	A	A	A	C	A	A
Pf205	22-Jan-04	MKT	M	32	G	A	A	A	G	A/G	A	A/G	G	A/G	G	A/G	A	A	A/G	A	A	T	A/G	A	A	A/G	G	G	A	A/G	A/G	A/G	G	A/G	G	C	G	A	A	G	A/G	A/G	A/C	A	A	A/G	A	A	G
Pf206	09-Feb-04	MKT	M	9	G	G	A	G	G	G	A	A	A/G	G	G	G	A/C	G	G	A/T	C	A	G	C	G	G	A/G	A	A	G	G	G	G	A	G	C	G	A	G	G	A	G	C	A	T	A	A	A	A
Pf207	11-Feb-04	MKT	S	0	G	A	A	A	A	G	G	A	A	G	G	G	C	A	G	A	C	A	G	A	G	G	G	A	G	G	A	G	G	A	G	C	A	A	A	G	G	G	C	G	T	A	A	A	A
Pf208	16-Feb-04	MKT	M	29	G	A/G	A	A	G	A/G	A/G	A	A/G	A/G	A/G	G	C	A	A	A/T	A/C	A/T	A/G	A	G	A/G	G	A/G	G	G	A/G	G	G	A	A	G	A	A	A/G	A/G	A/G	G	C	A	T	A	A	A	G
Pf209	18-Feb-04	MKT	M	8	G	A	A	G	A	G	A/G	A	G	A/G	A	G	A	A	A	A	A	A	G	A	G	A	G	A	G	A	G	G	G	G	G	C/G	G	A	A	G	A/G	A/G	C	A	A	G	A	A	G
Pf210	19-Feb-04	MKT	S	0	G	G	A	G	A	A	A	A	A	G	A	A	C	A	A	T	A	T	A	A	G	A	G	G	A	G	G	G	G	A	G	C	G	A	A	A	A	G	C	A	A	A	C	A	A
Pf211	20-Feb-04	MKT	S	0	G	A	A	A	A	G	A	A	G	A	G	A	A	A	A	T	A	T	G	A	G	A	G	G	G	A	G	G	A	A	G	C	A	G	A	G	G	G	C	A	A	A	A	A	G
Pf212	20-Feb-04	MKT	S	0	A	G	A	G	A	G	A	A	A	G	A	G	A	A	A	A	A	T	A	C	G	A	A	G	G	G	G	G	A	A	G	C	A	A	A	G	A	G	A	A	A	G	A	A	G
Pf213	21-Feb-04	MKT	S	0	G	G	T	A	A	A	A	A	G	A	A	G	A	G	G	A	A	T	G	C	A	A	G	G	G	G	G	G	G	A	G	G	A	G	A	A	A	G	C	G	T	A	C	G	A
Pf214	21-Feb-04	MKT	S	0	A	A	A	G	A	G	A	A	G	A	G	A	A	A	G	A	C	A	G	A	G	A	G	G	A	A	G	G	A	A	G	C	A	G	A	G	A	G	C	A	A	A	C	A	G
Pf215	23-Feb-04	MKT	M	16	A	G	A	G	A	A/G	A	A	G	G	G	G	C	A	A/G	A	A	T	G	C	A	A/G	G	G	G	A/G	G	A/G	G	G	G	C	A	A	A/G	G	A	G	C	A	A	A	A	G	A
Pf216	23-Feb-04	MKT	M	18	G	A	A	G	A	G	A/G	A/G	A/G	A	A	G	A/C	A	A	A	A	A	G	A	A/G	A	G	A	G	A	G	G	G	G	G	C/G	A/G	A/G	A	G	A/G	A/G	C	A/G	A	A/G	A	A	G
Pf217	23-Feb-04	MKT	S	0	G	A	A	A	A	G	A	A	G	A	G	A	A	A	A	T	A	T	G	A	G	A	G	G	G	A	G	G	A	A	G	C	A	G	A	G	G	G	C	A	A	A	A	A	G
Pf218	25-Feb-04	MKT	M	6	A/G	G	A	G	A	G	A	A	G	G	G	G	C	G	A/G	A	A	T	G	C	A	A	G	G	G	G	G	G	G	G	G	C	A	A/G	A/G	G	A	G	C	A	A	A	A	G	A
Pf219	27-Feb-04	MKT	S	0	G	G	T	A	A	A	A	A	G	A	A	G	A	G	G	A	A	T	G	C	A	A	G	G	G	G	G	G	G	A	G	G	A	G	A	A	A	G	C	G	T	A	C	G	A
Pf220	27-Feb-04	MKT	S	0	A	A	T	G	A	A	A	A	G	A	G	A	A	A	G	A	A	T	G	A	A	G	G	G	A	A	A	G	G	A	G	C	G	A	A	A	A	A	C	A	T	A	A	G	A
Pf221	15-Mar-04	MKT	S	0	G	G	A	G	A	A	A	A	A	G	A	A	C	A	A	T	A	T	A	A	G	A	G	G	A	G	G	G	G	A	G	C	G	A	A	A	A	G	C	A	A	A	C	A	A
Pf222	21-Apr-04	MKT	S	0	G	G	T	A	A	A	A	A	G	A	A	G	A	G	G	A	A	T	G	C	A	A	G	G	G	G	G	G	G	A	G	G	A	G	A	A	A	G	C	G	T	A	C	G	A
Pf223	23-Apr-04	MKT	M	24	G	A	A/T	G	A	A	A	A/G	A/G	A/G	G	A/G	A	A	G	T	A	T	G	C	G	A	G	A/G	A	A/G	G	A	A	A	G	C	A/G	A/G	A/G	A	A	G	C	G	T	A	A	A/G	A
Pf224	24-Apr-04	MKT	M	7	G	A/G	T	A	A	A/G	A	A	G	G	G	G	C	A	G	A	A	A	G	C	A	G	G	A	G	A	G	A	G	A	G	C	A	G	A	G	A	G	C	A	A	A	A	A	G
Pf225	29-Apr-04	MKT	S	0	A	G	T	G	A	A	A	A	G	G	G	G	A	A	G	T	C	A	A	A	A	G	G	A	A	A	A	G	G	A	G	G	A	A	G	G	A	G	C	A	A	A	A	G	G
Pf226	30-Apr-04	MKT	S	0	G	G	A	G	A	A	A	A	A	G	A	A	C	A	A	T	A	T	A	A	G	A	G	G	A	G	G	G	G	A	G	C	G	A	A	A	A	G	C	A	A	A	C	A	A
Pf227	07-May-04	MKT	S	0	A	G	A	G	A	A	A	A	A	A	G	G	C	A	A	A	A	A	G	A	G	A	G	A	G	G	A	A	A	G	G	C	G	G	G	G	A	A	C	A	A	G	C	A	G
Pf228	17-May-04	MKT	S	0	A	A	A	A	A	G	A	G	G	G	G	G	A	A	G	T	A	A	A	A	A	A	G	G	A	G	G	A	A	A	G	C	A	G	A	G	G	G	C	G	T	A	A	A	A
Pf229	18-Feb-05	MKT	S	0	G	A	T	A	A	A	A	G	G	G	G	G	A	A	A	A	C	A	A	A	G	A	G	A	G	G	A	A	A	A	G	C	G	A	G	G	A	A	C	G	A	G	A	A	G
Pf230	21-Feb-05	MKT	S	0	G	A	A	G	A	A	A	G	G	G	G	A	A	A	G	T	A	T	A	A	A	A	G	G	A	A	G	A	A	A	G	C	A	G	A	A	A	G	C	G	T	A	A	A	A
Pf231	28-Feb-05	MKT	S	0	A	G	A	A	A	A	A	A	A	A	G	G	C	A	A	A	A	A	G	A	G	G	G	G	G	G	G	G	G	A	G	G	A	A	G	A	G	G	C	A	A	G	A	A	A
Pf232	01-Mar-05	MKT	S	0	A	A	A	A	A	G	G	A	G	A	G	A	A	A	G	T	A	T	G	C	A	A	G	A	A	A	G	G	G	A	G	C	G	A	A	G	G	G	C	A	A	A	A	G	G
Pf233	07-Apr-05	MKT	S	0	G	A	A	G	A	G	A	G	G	A	G	G	C	A	G	A	A	T	G	A	A	A	G	G	G	G	G	A	G	A	G	C	G	A	A	G	A	G	C	A	A	A	A	G	A
Pf234	08-Apr-05	MKT	S	0	A	G	T	A	G	A	A	G	G	G	G	A	C	A	G	T	A	T	G	C	A	A	G	A	A	G	G	G	A	A	G	C	G	A	G	G	G	G	C	A	A	A	A	G	A
Pf235	25-Apr-05	MKT	M	36	A	G	A/T	A	A	G	A	A	G	A/G	G	G	C	A	A/G	T	A	A	A/G	A	A/G	A/G	G	G	A	A	G	A/G	A	A/G	G	C	A	A/G	A	A/G	A/G	A/G	A/C	A/G	A/T	A	A	A/G	A
Pf236	25-Apr-05	MKT	M	17	A	A	A/T	A/G	A	A	A	G	G	G	G	G	C	G	A	A	A/C	A/T	A/G	A/C	A	A	G	A	G	A/G	A	A/G	A	A	G	C	G	A	G	G	A	A	C	G	T	G	A/C	A	G
Pf237	09-May-05	MKT	M	9	G	A	A	A	A	G	A	A	A/G	A/G	G	G	C	A	A	T	A	T	G	A	G	A	G	A	G	G	A	A	A/G	A	G	G	G	A	A	A	G	G	C	A	A	A	C	A	A
Pf238	26-May-05	MKT	S	0	G	G	T	G	A	A	A	A	A	A	G	G	A	A	A	T	A	A	A	A	G	A	G	G	G	A	G	G	G	G	G	C	G	A	G	A	A	G	A	A	A	A	C	A	G
Pf239	01-Jun-05	MKT	S	0	G	A	T	A	A	G	A	A	A	G	G	G	C	A	A	T	A	T	G	A	G	A	G	A	A	G	G	G	A	A	G	G	G	A	A	A	G	G	C	A	A	A	C	A	A
Pf240	20-Jun-05	MKT	M	10	A	A/G	A	G	A	G	A	G	G	A	G	G	C	A	A	T	A	A/T	A	A	A	A	G	A	A	A	G	A/G	A	G	G	C	A	G	A	G	A	G	A	G	T	A	A	A/G	A
Pf241	16-Aug-05	MKT	S	0	A	G	A	A	A	G	A	A	G	G	G	G	C	A	G	T	A	A	G	A	G	G	G	G	A	A	G	A	A	A	G	C	A	A	A	G	A	G	A	G	T	A	A	A	A
Pf242	14-Sep-05	MKT	S	0	G	G	A	A	A	A	A	A	A	A	G	G	C	G	G	T	A	T	G	A	G	A	G	A	A	G	G	G	G	G	G	C	G	G	G	G	A	G	C	A	A	A	A	G	A
Pf243	30-Sep-05	MKT	M	9	G	G	A	A	A	A/G	A	A	G	A	A	G	C	A	A/G	A	C	A/T	A/G	A/C	A	A	G	G	G	G	A/G	G	G	G	A	C	A	A	A	G	A	G	A/C	G	T	A	A	G	A
Pf244	24-Oct-05	MKT	S	0	G	A	T	A	A	A	A	A	A	G	G	G	C	A	A	A	A	A	A	C	A	A	G	A	A	A	G	A	G	A	G	G	G	A	A	A	G	G	C	A	A	G	C	A	A
Pf245	12-Nov-05	MKT	S	0	G	A	A	G	A	A	A	A	A	A	G	G	A	A	G	T	C	A	A	A	A	G	G	A	G	A	G	G	A	G	G	C	A	A	G	A	G	G	C	A	T	A	A	G	G
Pf246	05-Dec-05	MKT	S	0	A	A	A	A	A	G	A	A	A	A	G	G	A	G	A	A	A	T	G	C	G	G	G	A	G	G	G	G	G	G	A	G	A	G	A	A	A	G	A	G	A	A	A	G	G
Pf247	19-Dec-05	MKT	S	0	A	A	A	A	A	G	A	A	G	A	G	A	A	A	G	T	A	T	G	A	G	G	G	G	A	A	G	A	A	A	G	C	G	A	A	A	G	G	C	G	A	A	C	A	G
Pf248	20-Dec-05	MKT	M	32	G	A	A	A	A	A/G	A/G	A/G	G	A/G	G	A/G	A/C	A	A	A	A	T	A/G	A	A	A	A	G	G	A/G	A/G	G	A/G	A	G	C	A	A/G	A/G	A/G	A	G	C	A/G	A/T	A	C	A	G
Pf249	21-Dec-05	MKT	M	28	A	A/G	A/T	A	A	A/G	A	A	G	G	A	G	C	A	A	T	A	A	A/G	A	A/G	A	G	G	A	G	A/G	A/G	A/G	G	G	C	A	G	A	A	A	G	A/C	A/G	A/T	A	A	G	G
Pf250	15-Feb-06	MKT	S	0	G	A	T	A	A	A	A	A	G	A	G	G	A	A	A	T	C	T	A	A	A	A	G	A	G	G	G	G	G	A	G	G	A	G	A	A	A	G	A	G	T	A	C	A	G
Pf251	24-May-06	MKT	S	0	A	A	T	A	A	G	A	A	G	A	G	G	A	A	A	A	C	A	A	A	A	A	G	G	G	G	A	G	A	G	G	C	G	A	G	A	A	G	C	G	A	A	A	A	G
Pf252	25-May-06	MKT	S	0	G	A	A	A	G	G	A	A	G	G	G	G	C	G	A	A	A	A	G	A	G	G	G	G	A	G	G	G	G	G	A	G	G	A	G	A	G	A	C	G	T	A	A	G	G
Pf253	10-Jun-06	MKT	S	0	G	A	T	A	A	A	A	A	A	G	A	G	A	G	G	T	A	T	G	A	G	A	G	G	G	G	A	G	G	A	G	G	G	A	G	A	A	G	A	A	T	A	A	A	A
Pf254	21-Jun-06	MKT	S	0	G	G	A	A	A	A	A	A	A	A	G	G	A	G	G	A	A	A	A	A	G	A	G	G	G	G	G	G	G	G	A	C	A	A	A	G	A	G	C	A	T	A	A	G	A
Pf255	01-Jul-06	MKT	M	25	A/G	A	T	A	A	A	A	A	A/G	G	A/G	G	A	A	A	A/T	C	A/T	A	A	A	A	G	A	A/G	G	A/G	G	A/G	A	G	C/G	A	G	A	G	G	G	A/C	G	T	A	C	A	G
Pf256	03-Jul-06	MKT	S	0	G	A	A	G	A	A	G	A	G	G	G	G	A	A	G	A	A	A	A	C	A	A	G	G	G	A	A	A	G	A	G	C	A	A	G	A	A	G	A	A	A	G	C	G	A
Pf257	07-Jul-06	MKT	M	20	A	A	A	G	A	A/G	A	A/G	A	A	A/G	A/G	A/C	A	G	T	C	A	A/G	C	G	A/G	G	A	G	G	G	G	A	G	A/G	C/G	A	G	A	G	A	G	A	G	T	A	A	A/G	A/G
Pf258	14-Jul-06	MKT	S	0	G	A	A	G	A	A	A	G	G	G	G	A	A	A	G	T	A	T	A	A	A	A	G	G	A	A	G	A	A	A	G	C	A	G	A	A	A	G	C	G	T	A	A	A	A
Pf259	31-Jul-06	MKT	S	0	G	A	A	A	A	A	A	A	G	G	G	G	A	A	A	A	C	A	G	A	G	A	G	G	G	G	G	A	A	A	G	C	G	A	G	A	A	G	C	G	A	A	C	A	G
Pf260	31-Jul-06	MKT	S	0	G	A	A	A	A	A	A	A	G	A	G	G	A	A	A	T	A	T	G	C	G	G	A	G	G	G	G	A	G	G	G	G	A	A	A	A	G	G	C	A	A	A	A	G	A
Pf261	15-Dec-07	MKT	S	0	G	A	A	A	A	G	A	A	G	G	G	G	C	A	G	T	A	T	G	A	G	A	G	A	A	A	G	A	A	A	G	C	A	A	A	G	A	G	A	A	A	A	C	A	A
Pf262	17-Dec-07	MKT	M	7	G	A	T	A	A	A/G	A/G	A	A	A	A	A	A	A	G	A	C	A	G	A	A	A	G	A/G	G	G	G	G	G	A	G	C	A	G	G	A	A	G	A	G	A	A	A	A	G
Pf263	27-Dec-07	MKT	S	0	G	A	A	A	A	G	A	A	A	G	G	G	C	G	A	T	A	T	G	A	G	A	G	G	G	A	G	G	A	A	G	G	G	A	A	A	A	G	A	A	A	A	A	G	G
Pf264	28-Dec-07	MKT	M	6	G	G	T	A	G	A	A	A	A	A	A/G	G	A	G	A	T	A/C	A	A	A	A	A	G	G	A	G	G	A	G	G	G	C	G	A	G	G	A	G	C	A	A	G	A	A	G
Pf265	04-Jan-08	MKT	M	26	A/G	A	A	A	A	A/G	A	A	A	A	A/G	A/G	A	A	G	A/T	C	A	G	A	A	A	G	A/G	G	G	G	A/G	G	A/G	G	C/G	A	G	G	A	A/G	G	A/C	G	A/T	A	A	A	G
Pf266	09-Jan-08	MKT	S	0	A	A	A	A	A	A	A	A	G	A	G	G	C	A	A	T	A	A	A	A	G	A	G	G	A	G	G	A	G	G	A	C	G	A	G	A	A	G	C	A	A	G	C	A	A
Pf267	10-Jan-08	MKT	M	23	A	A/G	T	G	A	G	A	A	A/G	A/G	G	G	A	G	G	A	A/C	A/T	G	A	A	G	G	A/G	A	A/G	A	G	A	G	A	G	A	G	A	A/G	A/G	G	C	G	A/T	A	C	A	A
Pf268	15-Jan-08	MKT	S	0	G	A	T	A	A	G	A	A	A	A	G	G	C	A	A	T	A	T	A	A	G	A	G	A	G	G	A	G	A	A	G	G	A	A	A	A	A	G	C	G	T	A	C	G	A
Pf269	15-Jan-08	MKT	M	14	G	A/G	A	A	A	A/G	G	G	G	G	G	G	A	A/G	A/G	A/T	C	A	G	A	A	A	G	A/G	A	A	G	A	G	A/G	G	C	A	A/G	A	A	A	G	A	A	A	G	A	A	G
Pf270	21-Jan-08	MKT	S	0	G	A	A	A	A	A	G	A	G	G	G	G	C	G	A	T	C	A	A	A	A	A	G	G	A	G	G	A	A	A	G	C	G	A	G	A	A	G	A	G	T	A	A	G	G
Pf271	23-Jan-08	MKT	S	0	A	A	A	A	A	A	A	A	A	A	G	G	C	A	A	A	A	A	G	A	G	G	G	G	G	A	A	G	G	A	G	C	G	A	G	A	G	A	C	A	A	A	A	G	A
Pf272	30-Jan-08	MKT	S	0	G	G	T	A	G	A	A	A	A	A	A	G	A	G	A	T	A	A	A	A	A	A	G	G	A	G	G	A	G	G	G	C	G	A	G	G	A	G	C	A	A	G	A	A	G
Pf273	13-Feb-08	MKT	S	0	G	G	A	A	A	G	A	G	G	G	G	G	C	G	A	T	A	A	A	A	G	A	G	G	G	G	A	G	A	A	G	C	G	A	A	G	A	G	C	G	T	A	C	G	A
Pf274	18-Feb-08	MKT	S	0	A	A	A	A	A	A	A	A	A	A	G	G	C	A	A	A	A	A	G	A	G	G	G	G	G	A	A	G	G	A	G	C	G	A	G	A	G	A	C	A	A	A	A	G	A
Pf275	19-Feb-08	MKT	S	0	A	A	T	A	A	A	G	A	A	A	A	G	C	G	A	T	A	T	G	A	G	G	G	A	G	G	G	A	G	A	G	C	A	A	A	A	A	G	A	G	T	A	C	A	A
Pf276	05-Mar-08	MKT	S	0	G	A	T	A	A	A	G	A	A	G	G	G	A	A	A	T	C	A	G	A	G	A	G	G	G	A	G	G	G	G	G	C	G	A	A	A	G	A	C	A	T	A	C	A	A
Pf277	18-Mar-08	MKT	S	0	A	G	T	G	G	A	A	A	A	A	A	G	A	A	A	A	C	T	A	C	G	A	G	G	A	G	G	G	A	A	G	G	G	G	G	G	A	G	C	A	A	A	C	A	A
Pf278	04-Apr-08	MKT	M	34	A/G	A/G	T	A/G	A/G	A/G	A	A	A/G	A/G	G	G	C	A	A	A/T	A	A/T	G	A	G	A	G	A/G	A/G	A/G	G	G	A	A	G	C/G	G	G	A/G	A/G	A	G	A/C	A/G	A/T	A	A/C	A	G
Pf279	10-Apr-08	MKT	S	0	G	G	A	A	A	G	A	A	G	A	G	G	C	A	A	A	A	T	A	A	A	A	G	G	G	G	G	G	G	A	G	G	G	A	G	A	A	G	A	G	T	A	A	A	G
Pf280	21-Apr-08	MKT	S	0	A	A	A	A	A	G	A	A	A	A	A	G	A	G	A	A	A	T	G	C	G	A	G	G	G	A	G	A	G	A	G	C	G	A	A	A	A	G	A	G	T	A	A	G	A
Pf281	24-Apr-08	MKT	S	0	A	A	A	G	A	A	A	A	G	A	A	G	C	A	G	A	A	T	G	C	G	A	G	A	A	G	G	G	G	G	A	C	A	G	A	G	A	G	A	G	T	A	A	A	A
Pf282	24-Apr-08	MKT	S	0	G	A	T	A	A	A	A	G	G	A	G	G	C	G	G	T	A	A	A	A	G	A	G	G	A	G	A	G	G	G	G	C	G	A	A	G	A	A	C	A	A	A	A	G	A
Pf283	29-Apr-08	MKT	S	0	G	A	T	A	A	A	G	A	A	G	A	A	A	A	A	A	C	A	A	A	G	G	G	G	G	A	G	G	G	A	A	C	A	A	G	G	G	A	C	G	T	A	A	G	G
Pf284	30-Apr-08	MKT	S	0	G	A	A	G	A	A	A	G	G	G	G	A	A	A	G	T	A	T	A	A	A	A	G	G	A	A	G	A	A	A	G	C	A	G	A	A	A	G	C	G	T	A	A	A	A
Pf285	03-May-08	MKT	S	0	G	G	A	A	A	A	A	A	A	G	A	G	A	G	A	A	C	A	G	C	G	G	G	A	A	G	A	G	G	G	A	C	G	A	A	G	A	G	C	A	A	A	A	A	A
Pf286	21-May-08	MKT	S	0	G	G	A	A	A	A	A	A	G	G	A	G	A	A	G	T	A	T	G	A	G	A	G	G	G	A	G	G	G	G	A	C	A	G	A	G	G	G	A	A	A	G	A	A	A
Pf287	22-May-08	MKT	M	10	G	A/G	A	G	G	G	A	G	G	G	G	G	C	A	A/G	A/T	A	T	G	A	G	A	G	A	A	A	G	A	A	A	G	C/G	G	G	A	G	A	G	C	G	T	A	A	G	G
Pf288	26-May-08	MKT	S	0	A	A	T	A	A	A	G	A	A	A	A	G	C	G	A	T	A	T	G	A	G	G	G	A	G	G	G	G	G	A	G	C	A	A	A	G	A	G	A	A	T	A	C	A	A
Pf289	27-May-08	MKT	S	0	G	A	T	A	A	A	A	A	A	A	G	G	C	A	A	T	A	A	G	A	G	A	G	G	G	G	G	G	A	A	G	G	G	G	G	G	A	G	C	G	T	A	A	A	G
Pf290	28-May-08	MKT	S	0	G	A	A	A	A	G	A	A	G	G	G	G	C	A	G	A	A	T	G	A	G	A	G	G	A	A	G	A	A	A	G	C	A	A	A	G	A	G	A	G	T	A	C	A	A
Pf291	02-Jun-08	MKT	S	0	A	A	T	A	G	A	A	G	A	A	G	G	C	G	A	T	C	A	A	A	G	A	G	G	G	G	G	G	A	G	G	C	G	A	A	G	A	G	C	A	T	A	C	G	A
Pf292	09-Jun-08	MKT	S	0	A	G	T	A	A	A	A	A	G	A	G	G	A	A	G	A	A	T	G	C	A	A	G	A	G	G	A	G	G	A	G	G	G	A	G	G	A	G	C	A	T	A	A	G	A
Pf293	14-Jun-08	MKT	S	0	G	A	A	A	A	G	A	A	G	G	G	G	C	A	G	T	A	T	G	A	G	A	G	A	A	A	G	A	A	A	G	C	A	A	A	G	A	G	A	A	A	A	C	A	A
Pf294	16-Jun-08	MKT	S	0	A	G	T	A	A	A	A	A	G	A	G	G	A	A	G	A	A	T	G	C	A	A	G	A	G	G	A	G	G	A	G	G	G	A	G	G	A	G	C	A	T	A	A	G	A
Pf295	16-Jun-08	MKT	M	7	G	A	A	A	A	G	A	A	G	G	G	A	A	A	G	A	A	A	G	A	G	A	A	G	G	A	G	G	G	G	G	C	A	G	A	A	G	G	C	A	A	A	C	A	A
Pf296	10-Jul-08	MKT	S	0	A	A	A	G	A	A	A	A	A	A	G	G	C	A	A	A	A	A	G	A	G	G	G	G	G	A	A	G	G	A	A	C	G	A	G	A	G	G	C	A	A	G	A	A	G
Pf297	15-Jul-08	MKT	S	0	A	G	A	A	A	G	G	A	G	G	A	G	A	G	A	A	C	A	A	A	A	A	G	G	A	G	G	G	G	G	G	G	G	A	A	A	A	G	A	A	A	A	A	A	G
Pf298	15-Jul-08	MKT	S	0	A	G	A	G	A	A	A	G	G	G	G	G	A	G	A	T	A	T	A	A	A	G	G	G	A	G	A	G	A	A	G	C	A	G	A	A	A	G	C	G	T	A	A	A	G
Pf299	21-Jul-08	MKT	S	0	G	A	A	A	A	G	A	A	G	A	G	G	C	G	A	A	A	A	A	A	A	A	G	G	G	G	G	G	A	G	G	C	A	G	A	A	A	G	A	A	A	A	C	A	G
Pf300	21-Jul-08	MKT	S	0	G	A	A	A	A	A	A	A	G	A	G	G	A	G	A	T	C	A	A	A	A	A	G	G	A	G	G	G	G	G	G	C	G	A	G	G	G	A	C	G	T	A	A	G	A
Pf301	22-Jul-08	MKT	S	0	G	G	A	A	A	A	A	A	A	A	A	G	C	A	A	A	A	A	A	A	A	A	G	G	A	G	G	A	G	G	G	C	G	A	A	G	A	G	C	A	A	A	C	A	A
Pf302	23-Jul-08	MKT	M	35	G	A	A	A	A	G	A	A	G	G	G	A/G	A/C	A	A/G	A	A	A	A/G	A	A/G	A	A/G	G	G	A/G	G	G	G	G	G	C	A	G	A	A	A/G	G	A/C	A	A	A	C	A	A/G
Pf303	26-Jul-08	MKT	M	25	A/G	A	A/T	A/G	A	A	G	A	A	A	A/G	A/G	A/C	A	A/G	A	C	A	G	A	A	A/G	G	A/G	G	G	A/G	G	G	A	A/G	C	A/G	A/G	G	A	A/G	G	A	G	A	A/G	A	A	A
Pf304	28-Jul-08	MKT	S	0	G	G	A	A	A	A	A	A	A	A	A	G	C	A	A	A	A	A	A	A	A	A	G	G	A	G	G	A	G	G	G	C	G	A	A	G	A	G	C	A	A	A	C	A	A
Pf305	01-Aug-08	MKT	S	0	G	A	A	A	A	G	A	A	G	G	G	G	C	A	G	T	A	T	G	A	G	A	G	A	A	A	G	A	A	A	G	C	A	A	A	G	A	G	A	A	A	A	C	A	A
Pf306	04-Aug-08	MKT	S	0	G	G	A	A	A	A	A	A	G	G	A	G	A	A	G	T	A	A	A	A	A	A	G	A	G	A	G	G	G	G	A	C	A	G	A	A	A	G	C	A	A	A	C	A	A
Pf307	08-Aug-08	MKT	S	0	G	A	A	A	G	A	A	A	G	G	A	G	A	A	G	A	C	A	G	C	A	G	G	A	G	G	G	A	G	G	G	C	G	A	A	A	G	G	C	G	T	A	C	A	A
Pf308	16-Aug-08	MKT	S	0	G	A	T	A	A	A	G	A	A	A	A	A	A	A	G	A	A	T	G	A	G	A	G	A	G	G	G	G	G	A	G	C	A	G	G	A	A	G	A	G	A	A	A	A	G
Pf309	19-Aug-08	MKT	S	0	G	G	A	A	A	A	A	A	A	G	G	G	A	A	A	T	A	A	A	A	A	A	G	A	A	A	A	G	G	G	G	C	G	A	A	A	G	G	A	A	T	A	A	A	A
Pf310	22-Aug-08	MKT	S	0	G	A	T	A	A	G	A	A	G	A	A	G	C	G	A	A	C	A	G	A	A	A	G	G	G	G	G	G	G	A	G	C	A	G	G	G	A	G	A	G	A	A	A	A	G
Pf311	25-Aug-08	MKT	S	0	G	A	T	A	A	A	G	A	A	A	A	A	A	A	G	A	C	A	G	A	A	A	G	G	G	G	G	G	G	A	G	C	A	G	G	A	A	G	A	G	A	A	A	A	G
Pf312	02-Sep-08	MKT	S	0	G	A	A	A	G	G	A	A	G	A	G	G	C	G	A	A	C	A	G	C	A	G	G	G	A	G	G	G	G	A	G	G	G	G	G	G	G	G	C	G	T	A	A	A	A
Pf313	03-Sep-08	MKT	M	12	G	A/G	A	A	A	G	A	A	G	G	G	G	C	A	A/G	T	A	A/T	G	A	G	A	G	A	A	A	G	A	A/G	A	G	C	A/G	A	A	G	A	G	A	A	A	A	C	A	A
Pf314	03-Sep-08	MKT	M	22	G	A/G	A	A	A	A	A/G	A	A/G	G	A	G	A	A	G	A/T	A/C	A	A/G	A	A	A	G	A	G	A/G	G	G	G	G	A	C	A	G	A	A/G	A	G	A/C	A	A	A	C	A	A
Pf315	09-Sep-08	MKT	S	0	G	A	A	A	A	A	A	A	A	G	G	A	C	G	A	T	A	T	G	A	G	A	G	G	G	A	G	G	A	A	G	C	G	G	G	G	A	G	C	G	A	A	A	G	G
Pf316	13-Sep-08	MKT	M	8	G	A	A	A	G	A	A	A	A/G	G	A	G	A	A	A/G	A	A/C	A	G	A/C	A	G	G	A	G	G	G	A	G	G	G	C	G	A	A	A/G	G	G	C	G	T	A	C	A	A/G
Pf317	18-Sep-08	MKT	S	0	A	G	T	G	G	A	A	A	A	A	A	G	A	A	A	T	A	A	A	C	A	A	G	G	A	G	A	G	G	A	G	C	G	A	A	G	A	G	C	A	A	A	A	G	A
Pf318	22-Sep-08	MKT	S	0	G	A	A	G	A	A	A	G	G	G	A	G	A	A	G	T	A	T	G	A	G	A	G	A	A	A	G	A	A	A	G	C	G	G	A	A	G	A	C	G	T	A	A	A	G
Pf319	22-Sep-08	MKT	S	0	A	A	A	A	A	G	G	A	G	G	A	G	A	G	A	A	C	A	A	A	A	A	G	G	G	A	A	G	A	G	G	C	G	A	A	A	A	G	A	A	T	A	C	A	A
Pf320	22-Sep-08	MKT	M	33	G	A/G	A	A	A/G	A/G	A	A	A/G	A	G	G	C	A/G	A	A	A/C	A	A/G	A/C	A	G	G	G	A	G	G	G	G	A	G	C/G	G	A/G	A/G	G	A/G	G	C	A/G	A/T	A	A/C	A	A
Pf321	23-Sep-08	MKT	S	0	G	A	A	A	A	G	A	A	G	G	G	G	C	A	G	T	A	T	G	A	G	A	G	A	A	A	G	A	A	A	G	C	A	A	A	G	A	G	A	A	A	A	C	A	A
Pf322	24-Sep-08	MKT	M	32	G	A	A	G	A	A	A	G	A/G	G	A/G	G	A/C	A	A/G	T	A	T	G	A	G	A	G	A/G	A/G	A	G	A/G	A	A	G	C	G	G	A/G	A/G	A/G	A/G	C	G	T	A	A	A/G	G
Pf323	29-Sep-08	MKT	S	0	A	A	T	A	A	G	A	G	G	A	A	G	A	A	A	T	A	T	A	A	A	A	G	A	G	G	G	G	A	A	G	G	A	A	A	G	A	G	C	A	A	A	C	A	G
Pf324	29-Sep-08	MKT	S	0	G	A	A	A	A	G	A	A	G	G	G	G	C	A	G	T	A	T	G	A	G	A	G	A	A	A	G	A	A	A	G	C	A	A	A	G	A	G	A	A	A	A	C	A	A
Pf325	03-Oct-08	MKT	S	0	G	A	T	A	A	G	G	A	A	G	G	G	A	A	A	A	C	A	G	A	G	A	G	G	G	A	G	G	G	G	G	C	G	A	A	A	G	A	C	A	T	A	C	A	A
Pf326	09-Oct-08	MKT	S	0	G	A	T	A	A	A	G	A	A	A	A	A	A	A	G	A	C	A	G	A	A	A	G	G	G	G	G	G	G	A	G	C	A	G	G	A	A	G	A	G	A	A	A	A	G
Pf327	09-Oct-08	MKT	M	28	A/G	A	A/T	A	A	G	G	A	A/G	G	A	A/G	A	A/G	A/G	A	C	A	G	A	A	A	G	G	G	A/G	A/G	G	A/G	G	G	C	G	A/G	A/G	A	A	G	A	A/G	T	A	C	A	A
Pf328	09-Oct-08	MKT	M	32	G	A	A	A/G	A/G	G	A/G	A	G	G	G	G	A/C	G	A/G	A/T	C	A	A/G	A	A	A/G	G	G	A/G	G	G	G	G	G	G	C/G	G	A/G	A/G	G	G	G	C	A/G	A/T	A	A/C	A/G	A
Pf329	10-Oct-08	MKT	S	0	G	A	T	A	G	A	A	A	G	G	A	G	A	G	A	T	A	A	A	A	A	A	G	G	G	G	G	A	A	A	G	C	G	A	A	G	A	G	C	A	A	G	A	A	G
Pf330	13-Oct-08	MKT	M	19	A/G	A	T	A	A	G	A	G	G	A/G	A	G	A	A	A	T	A/C	T	A/G	A/C	A	A	G	A	G	A/G	G	G	A/G	A	G	G	A/G	A	A	G	A	G	C	A	A	A	C	A/G	G
Pf331	15-Oct-08	MKT	M	35	A/G	G	A	A/G	A/G	A/G	A/G	A	G	A/G	A/G	G	A/C	A	A	A	A/C	A/T	A/G	A/C	A	A/G	G	G	G	G	A/G	G	G	G	G	G	G	A	A/G	A	A	G	C	A	A/T	A	A/C	A/G	G
Pf332	16-Oct-08	MKT	S	0	G	G	A	A	A	G	A	G	G	G	G	G	C	G	G	A	A	A	G	A	A	A	G	G	G	A	G	G	G	G	G	G	G	A	A	G	A	G	C	A	A	G	A	A	A
Pf333	17-Oct-08	MKT	S	0	G	A	A	A	A	G	A	A	G	G	G	G	C	A	G	T	A	T	G	A	G	A	G	A	A	A	G	A	A	A	G	C	A	A	A	G	A	G	A	A	A	A	C	A	A
Pf334	20-Oct-08	MKT	S	0	G	G	A	A	A	A	A	G	G	G	G	G	A	A	G	T	A	A	G	C	G	G	G	G	G	A	G	A	G	A	G	C	G	A	G	G	A	G	C	A	A	G	C	A	A
Pf335	24-Oct-08	MKT	S	0	G	A	A	A	A	G	A	A	G	G	G	G	C	A	G	T	A	T	G	A	G	A	G	A	A	A	G	A	A	A	G	C	A	A	A	G	A	G	A	A	A	A	C	A	A
Pf336	25-Oct-08	MKT	S	0	A	A	A	G	A	A	A	A	A	A	G	G	C	A	A	A	A	T	G	A	G	A	G	A	G	G	A	G	G	A	G	G	A	A	A	A	A	A	A	G	T	A	C	A	A
Pf337	27-Oct-08	MKT	M	40	A/G	A/G	A/T	A/G	A/G	A/G	A	A	G	A/G	G	A/G	A/C	A	A	A	A	A/T	G	A	A	A	A/G	G	G	G	A/G	G	A/G	A/G	A/G	C/G	A/G	A	A/G	A	A	G	A/C	A	A	A	A	A	G
Pf338	10-Nov-08	MKT	S	0	A	A	A	G	G	G	A	A	G	A	G	G	C	G	A	A	A	T	G	C	A	G	G	A	A	G	G	G	G	A	G	G	A	G	G	G	A	G	A	G	T	A	A	A	A
Pf339	12-Nov-08	MKT	S	0	G	A	A	G	A	G	A	A	A	A	G	G	C	A	G	A	A	T	G	A	G	A	G	A	A	G	G	G	G	A	G	G	A	G	A	A	A	G	C	G	A	A	A	A	G
Pf340	20-Nov-08	MKT	S	0	A	A	T	A	A	G	A	G	G	A	A	G	A	A	A	T	A	T	A	A	A	A	G	A	G	G	G	G	A	A	G	G	A	A	A	G	A	G	C	A	A	A	C	A	G
Pf341	21-Nov-08	MKT	S	0	A	A	T	A	A	G	A	G	G	A	A	G	A	A	A	T	A	T	A	A	A	A	G	A	G	G	G	G	A	A	G	G	A	A	A	G	A	G	C	A	A	A	C	A	G
Pf342	22-Nov-08	MKT	S	0	A	A	A	A	A	A	G	G	G	A	G	G	C	G	A	A	A	T	A	A	G	A	A	G	G	G	G	A	A	A	G	C	G	A	G	A	A	G	A	G	T	A	A	A	A
Pf343	22-Nov-08	MKT	S	0	G	G	T	A	A	A	A	A	A	A	G	A	A	A	A	A	A	A	A	A	A	A	G	G	A	G	A	A	G	G	G	C	G	A	A	G	A	G	C	A	A	A	A	A	A
Pf344	01-Dec-08	MKT	S	0	G	A	A	A	G	G	A	A	G	A	G	G	C	G	A	A	C	A	G	C	A	G	G	G	A	G	G	G	G	A	G	G	G	G	G	G	G	G	C	G	T	A	A	A	A
Pf345	02-Dec-08	MKT	S	0	G	G	A	A	G	A	A	G	G	G	A	G	A	A	G	T	A	T	G	A	G	G	G	G	A	G	G	G	G	A	G	C	G	G	A	A	G	A	C	G	T	A	A	A	G
Pf346	02-Dec-08	MKT	S	0	G	G	A	A	G	A	A	G	G	G	A	G	A	A	G	T	A	T	G	A	G	G	G	G	A	G	G	G	G	A	G	C	G	G	A	A	G	A	C	G	T	A	A	A	G
Pf347	02-Dec-08	MKT	S	0	G	G	A	A	A	A	A	A	A	A	A	G	C	A	A	A	A	A	A	A	A	A	G	G	A	G	G	A	G	G	G	C	G	A	A	G	A	G	C	A	A	A	C	A	A
Pf348	02-Dec-08	MKT	S	0	G	G	T	G	A	A	A	A	A	G	A	G	A	A	A	A	A	T	G	A	G	A	G	A	G	G	G	G	A	G	G	C	G	A	G	G	A	G	A	G	T	A	C	A	G
Pf349	04-Dec-08	MKT	S	0	G	G	A	A	G	G	A	A	G	A	G	G	A	A	A	A	A	A	A	C	G	A	G	G	G	G	A	G	A	G	G	G	A	A	A	A	A	G	C	A	A	A	A	G	G
Pf350	05-Dec-08	MKT	M	30	A	A/G	A	A	A	A	A	A/G	A/G	A/G	G	G	C	A	A	A	A	A	G	A/C	G	G	G	A/G	A/G	A/G	A	A/G	G	A	G	C/G	G	A/G	G	A	A/G	A	C	A/G	A/T	A	A	A/G	A
Pf351	06-Dec-08	MKT	M	30	G	A	A	A	A	A/G	A	A	A/G	A	A/G	A	A	A	A/G	A	C	A	G	A	A	G	G	G	A/G	G	A/G	G	G	A/G	G	C	A/G	A/G	A/G	A/G	A	G	A/C	A/G	T	A	A/C	A/G	A
Pf352	06-Dec-08	MKT	M	37	G	A/G	A	A	A/G	A/G	A	A	A/G	A	A/G	G	C	A	A	A	A/C	A	A/G	A/C	A	A/G	G	G	A	G	G	A/G	G	G	G	C/G	G	A/G	A/G	G	A/G	G	C	A/G	A/T	A	A/C	A	A
Pf353	08-Dec-08	MKT	S	0	G	A	T	A	A	A	A	A	G	G	A	G	A	A	G	A	C	A	G	C	A	G	G	A	G	G	G	A	A	A	G	G	A	A	A	A	G	G	C	G	T	A	C	A	A
Pf354	09-Dec-08	MKT	M	14	A	A	A/T	A	A	A	A/G	A	G	A	G	G	A/C	A/G	A	A	A	A/T	A	A	G	A	A	G	G	G	G	A	G	G	G	C	G	A	G	A	A	A/G	A	G	T	A	A	A	G
Pf355	11-Dec-08	MKT	S	0	G	A	A	A	A	A	A	A	G	G	G	G	A	G	G	A	C	A	G	C	A	G	G	A	G	G	G	G	G	G	G	C	G	A	A	A	A	G	A	G	T	A	A	A	A
Pf356	17-Dec-08	MKT	M	9	G	G	A	A	G	G	A	A	G	A/G	G	G	A	A	A	A	A	A	A	C	G	A	G	G	G	G	A	G	A/G	G	G	G	A/G	A	A	A	A	G	C	A	A	A	A	A/G	G
Pf357	22-Dec-08	MKT	S	0	G	A	A	G	A	G	G	A	G	A	G	G	A	A	G	A	A	A	G	A	A	A	G	G	G	G	G	G	G	A	A	G	G	A	A	G	A	G	C	A	A	A	C	A	A
Pf358	25-Dec-08	MKT	M	16	A	G	A	A	G	A/G	A/G	A	A	A/G	G	G	A/C	A	A	A	A/C	A/T	A/G	A	G	A/G	G	A	A	G	G	A/G	A	A	G	G	G	A	G	G	A	G	C	A	T	A	C	A	G
Pf359	27-Dec-08	MKT	S	0	G	G	T	A	G	A	A	A	A	A	A	G	A	G	A	T	A	A	A	A	A	A	G	G	A	G	G	A	G	G	G	C	G	A	G	G	A	G	C	A	A	G	A	A	G
Pf360	06-Jan-09	MKT	S	0	G	G	T	A	G	A	A	A	A	A	A	G	A	G	A	T	A	A	A	A	A	A	G	G	A	G	G	A	G	G	G	C	G	A	G	G	A	G	C	A	A	G	A	A	G
Pf361	24-Feb-09	MKT	M	10	A	A	T	A	A	A	G	A	A	G	G	G	A	G	G	A/T	A/C	A	A/G	C	A	A	G	A/G	A	G	G	A	G	A	G	G	A	A	A	G	A	G	A	A	T	G	A/C	A	A
Pf362	02-Mar-09	MKT	S	0	G	A	T	A	A	A	A	G	G	A	G	G	C	G	G	A	C	A	A	A	A	G	A	G	G	G	G	G	G	A	G	C	G	A	G	A	A	G	A	G	T	A	A	A	A
Pf363	03-Mar-09	MKT	M	11	A	A	A	A/G	A	A/G	A/G	G	G	A	A/G	G	A	A	A	T	A	T	A	A	A	G	G	G	G	G	G	G	G	A	G	G	G	A	A	A	A	G	C	A	T	A	A	G	A
Pf364	05-Mar-09	MKT	S	0	A	A	A	A	A	A	G	A	G	G	G	A	A	A	G	T	A	T	G	A	A	G	G	G	G	A	G	G	A	A	G	G	G	A	G	G	A	G	C	G	T	G	A	A	A
Pf365	06-Mar-09	MKT	S	0	A	A	T	A	A	A	G	A	A	G	G	G	A	G	G	T	A	A	A	C	A	A	G	G	A	G	G	A	G	A	G	G	A	A	A	G	A	G	A	A	T	G	C	A	A
Pf366	09-Mar-09	MKT	S	0	G	A	T	A	A	A	A	G	G	A	G	G	C	G	G	A	C	A	A	A	A	G	A	G	G	G	G	G	G	A	G	C	G	A	G	A	A	G	A	G	T	A	A	A	A
Pf367	10-Mar-09	MKT	S	0	G	A	T	A	A	A	A	G	G	A	G	G	C	G	G	A	C	A	A	A	A	G	A	G	G	G	G	G	G	A	G	C	G	A	G	A	A	G	A	G	T	A	A	A	A
Pf368	15-Mar-09	MKT	S	0	G	G	T	A	G	A	A	A	A	A	A	G	A	G	A	T	A	A	A	A	A	A	G	G	A	G	G	A	G	G	G	C	G	A	G	G	A	G	C	A	A	G	A	A	G
Pf369	28-Mar-09	MKT	S	0	G	A	A	A	A	G	A	A	G	G	G	G	C	A	G	T	A	T	G	A	G	A	G	A	A	A	G	A	A	A	G	C	A	A	A	G	A	G	A	A	A	A	C	A	A
Pf370	31-Mar-09	MKT	S	0	G	A	A	A	A	G	A	A	A	A	G	G	C	A	A	A	A	A	G	A	A	A	G	G	G	G	G	G	G	A	G	C	A	G	G	A	A	G	A	G	A	A	A	A	A
Pf371	03-Apr-09	MKT	S	0	A	G	A	A	A	G	G	A	G	G	A	G	A	G	A	A	C	A	A	A	A	A	G	G	A	G	G	G	G	G	G	G	G	A	A	A	A	G	A	A	A	A	A	A	G
Pf372	10-Apr-09	MKT	S	0	G	G	A	G	A	G	A	A	A	G	G	A	A	A	A	A	A	T	A	C	A	A	G	A	A	G	G	A	G	G	A	C	G	A	A	A	G	G	A	A	A	A	C	A	A
Pf373	17-Apr-09	MKT	S	0	G	A	A	A	A	A	A	G	G	G	G	A	C	A	G	T	A	T	G	A	A	G	G	G	A	A	G	A	G	A	G	C	A	G	A	A	A	G	C	G	A	A	C	A	A
Pf374	17-Apr-09	MKT	M	35	A/G	A/G	A/T	A	A	A/G	A/G	A/G	G	A/G	A/G	G	A/C	G	A/G	A	C	A	A	A	A	A/G	A/G	G	A/G	G	G	G	G	A/G	G	C/G	G	A	A/G	A	A	G	A	A/G	T	A	A/C	A	A/G
Pf375	20-Apr-09	MKT	M	39	A/G	A	A	A	A	A/G	A/G	A/G	G	G	G	A/G	A/C	A	A/G	A/T	A/C	A/T	A/G	A	A	A/G	A/G	G	A	A/G	G	A	G	A/G	G	C/G	A/G	A/G	A	A	A	G	A/C	A/G	A/T	A	C	A	A/G
Pf376	25-Apr-09	MKT	S	0	G	A	A	A	A	A	A	A	G	A	G	G	A	A	A	T	A	T	G	C	G	G	A	G	G	G	G	A	G	G	G	G	A	A	A	A	G	G	C	A	A	A	A	G	A
Pf377	25-Apr-09	MKT	M	19	G	A/G	T	A	A/G	A/G	A	A	G	G	A/G	G	A/C	A/G	A	A	A	A	A	A	A	A	G	G	G	G	A/G	A/G	G	G	G	C	G	A	G	A	A	G	C	A	A	A	A	A/G	A
Pf378	25-Apr-09	MKT	S	0	A	A	A	A	A	G	G	A	G	G	A	G	A	G	A	A	C	A	A	A	A	A	G	G	G	A	A	G	A	G	G	C	G	A	A	A	A	G	A	A	T	A	C	A	A
Pf379	27-Apr-09	MKT	M	47	A/G	A/G	A	A	A	A/G	A	A/G	A	A/G	A/G	G	A/C	A	G	A/T	A/C	A/T	A	A	G	A	G	A/G	G	G	A/G	A/G	G	A/G	G	G	A/G	A/G	A/G	G	A/G	G	C	G	A/T	A	A/C	A	A/G
Pf380	27-Apr-09	MKT	S	0	A	A	A	A	A	A	A	A	G	G	G	G	A	G	A	T	C	A	A	A	A	A	A	G	A	G	G	G	A	A	G	C	G	A	G	G	G	A	C	G	T	A	A	G	A
Pf381	01-May-09	MKT	S	0	G	A	A	A	A	G	A	A	G	G	G	G	C	A	G	T	A	T	G	A	G	A	G	A	A	A	G	A	A	A	G	C	A	A	A	G	A	G	A	A	A	A	C	A	A
Pf382	02-May-09	MKT	M	18	G	A	T	A	G	G	A	A	G	G	G	G	C	A	A	A	A	A	A/G	A	A	A/G	G	G	G	A/G	A	A	A/G	A/G	A/G	C/G	G	A	A	A	A	G	A/C	A	A	A	A	A/G	A/G
Pf383	02-May-09	MKT	S	0	G	A	T	A	G	A	A	G	G	A	G	G	C	G	G	A	C	A	A	A	A	G	G	G	G	G	G	G	G	A	G	C	G	A	A	A	A	G	A	G	T	A	A	A	A
Pf384	04-May-09	MKT	S	0	G	A	A	A	A	A	A	A	G	A	G	G	A	A	A	T	A	T	G	C	G	G	A	G	G	G	G	A	G	G	G	G	A	A	A	A	G	G	C	A	A	A	A	G	A
Pf385	04-May-09	MKT	M	10	A/G	A	A	A	A	A	G	A	G	G	G	A/G	A	A	A	T	A	A	G	A	A	A	G	A	A	G	G	A	G	A	G	C/G	G	A	A	G	A	G	C	A	A	A	C	A	G
Pf386	06-May-09	MKT	S	0	G	A	A	G	A	G	A	A	A	A	G	G	C	A	G	A	A	T	G	A	G	A	G	A	A	G	G	G	G	A	G	G	A	G	A	A	A	G	C	G	A	A	A	A	G
Pf387	06-May-09	MKT	S	0	A	A	T	G	A	A	A	A	A	A	A	G	A	G	A	T	A	A	A	C	A	A	G	G	A	G	G	A	G	A	G	C	G	A	A	G	A	G	A	A	A	A	A	G	A
Pf388	07-May-09	MKT	S	0	G	A	A	A	A	A	G	A	A	A	A	G	C	A	G	A	A	T	G	A	G	A	G	A	G	A	G	G	G	A	G	G	G	A	G	A	A	G	A	G	A	A	A	A	G
Pf389	08-May-09	MKT	S	0	G	A	A	A	A	A	A	A	G	A	G	G	A	A	A	T	A	T	G	C	G	G	A	G	G	G	G	A	G	G	G	G	A	A	A	A	G	G	C	A	A	A	A	G	A
Pf390	11-May-09	MKT	S	0	A	A	A	G	G	G	A	A	G	A	G	G	C	G	A	A	A	T	G	C	A	G	G	A	A	G	G	G	G	A	G	G	A	G	G	G	A	G	A	G	T	A	A	A	A
Pf391	14-May-09	MKT	S	0	G	A	A	A	A	A	G	A	A	A	A	G	C	A	G	A	A	T	G	A	G	A	G	A	G	A	G	G	G	A	G	G	G	A	G	A	A	G	A	G	A	A	A	A	G
Pf392	15-May-09	MKT	S	0	A	G	A	A	A	G	G	A	G	G	A	G	A	G	A	A	C	A	A	A	A	A	G	G	A	G	G	G	A	G	G	G	G	A	A	A	A	G	A	A	T	A	C	A	A
Pf393	16-May-09	MKT	S	0	A	A	T	G	A	G	G	A	G	G	G	A	A	A	A	A	A	A	A	A	G	A	G	A	A	G	G	A	G	G	G	C	A	A	A	A	G	G	C	A	A	A	C	A	A
Pf394	18-May-09	MKT	M	24	A	A	A	A	A	A	A/G	A	A/G	G	G	G	A	G	A	T	A/C	A	A	A	A	A	A/G	G	A	G	G	G	A/G	A	G	C/G	G	A	G	G	G	A/G	A/C	G	T	A	A	A/G	A
Pf395	18-May-09	MKT	S	0	A	G	A	A	G	G	A	A	A	A	G	G	A	A	A	A	A	T	A	A	G	A	G	A	A	G	G	G	A	A	G	G	G	A	G	G	A	G	C	A	T	A	C	A	G
Pf396	18-May-09	MKT	S	0	A	A	A	A	A	A	G	A	G	G	G	A	A	A	G	T	A	T	G	A	A	G	G	G	G	A	G	G	A	A	G	G	G	A	G	G	A	G	C	G	T	G	A	A	A
Pf397	26-May-09	MKT	S	0	A	G	A	G	G	G	A	A	A	G	G	G	C	G	A	A	A	T	G	A	G	G	G	A	A	A	G	G	G	A	G	C	A	G	G	A	A	G	A	G	T	A	A	G	A
Pf398	27-May-09	MKT	M	12	G	A	T	A	A	A	A/G	A	G	G	A	G	A/C	A	G	A	C	A	G	A/C	A	G	G	A	G	G	G	A/G	A	A	G	G	A/G	A	A	A	A/G	G	C	G	T	A	A/C	A	A/G
Pf399	03-Jun-09	MKT	S	0	A	G	T	A	A	A	A	A	G	A	A	G	A	G	A	A	A	A	A	A	A	A	G	A	G	G	A	G	A	A	G	G	G	A	A	A	A	A	C	A	T	A	C	A	A
Pf400	07-Jun-09	MKT	S	0	A	G	A	A	A	G	G	A	G	G	A	G	A	G	A	A	C	A	A	A	A	A	G	G	A	G	G	G	A	G	G	G	G	A	A	A	A	G	A	A	T	A	C	A	A
Pf401	08-Jun-09	MKT	M	9	G	G	A	G	A	A/G	A	A	A	G	G	A	A	A	A	A	A	T	A	C	A	A	G	A	G	G	A	A	G	G	A/G	C	G	A	A	A/G	G	G	A	A	A	A	C	A	A
Pf402	08-Jun-09	MKT	M	38	A/G	A/G	A/T	A	A/G	G	G	A	A/G	G	G	G	A/C	A	A/G	A	C	A/T	A/G	A/C	A/G	A	G	G	G	A/G	G	G	A/G	A	A/G	G	G	A	A/G	G	A	G	C	A	A/T	A	A/C	A/G	A/G
Pf403	08-Jun-09	MKT	S	0	G	A	A	G	A	G	A	G	A	A	G	G	C	A	G	A	C	A	A	C	A	A	A	G	G	G	G	G	A	G	G	G	A	G	A	A	A	G	A	G	T	A	A	A	A
Pf404	12-Jun-09	MKT	S	0	G	A	A	G	A	G	A	A	A	A	G	G	C	A	G	A	A	T	G	A	G	A	G	A	A	G	G	G	G	A	G	G	A	G	A	A	A	G	C	G	A	A	A	A	G
Pf405	12-Jun-09	MKT	S	0	G	A	A	A	A	A	G	A	G	G	G	A	A	A	A	T	A	A	G	A	A	A	G	A	A	G	G	A	G	A	G	C	G	A	A	G	A	G	C	A	A	A	C	A	G
Pf406	15-Jun-09	MKT	M	20	A	A	A	G	A	G	A	G	A	A	A/G	G	C	A	G	A/T	A/C	A/T	A/G	A/C	A/G	A	A	A/G	G	A	G	G	A/G	A	G	G	A	G	A	G	A	G	C	A	A	A	A	A	G
Pf407	18-Jun-09	MKT	S	0	G	A	A	G	A	G	A	A	A	A	G	G	C	A	G	A	A	T	G	A	G	A	G	A	A	G	G	G	G	A	G	G	A	G	A	A	A	G	C	G	A	A	A	A	G
Pf408	20-Jun-09	MKT	S	0	G	A	A	A	A	G	A	A	G	G	G	G	C	A	G	T	A	T	G	A	G	A	G	A	A	A	G	A	A	A	G	C	A	A	A	G	A	G	A	A	A	A	C	A	A
Pf409	21-Jun-09	MKT	S	0	G	A	A	A	A	A	G	A	G	G	G	G	C	G	A	T	C	A	A	A	A	A	G	G	A	G	G	A	A	A	G	C	G	A	G	A	A	G	A	G	T	A	A	G	G
Pf410	30-Jun-09	MKT	S	0	A	G	A	A	A	G	G	A	G	G	A	G	A	G	A	A	C	A	A	A	A	A	G	G	A	G	G	G	A	G	G	G	G	A	A	A	A	G	A	A	T	A	C	A	A
Pf411	08-Jul-09	MKT	S	0	A	G	A	A	A	A	G	A	A	A	G	G	C	G	G	A	C	A	A	A	G	G	G	A	A	G	G	A	A	A	G	G	G	G	A	A	A	G	C	G	T	A	A	A	G
Pf412	09-Jul-09	MKT	M	23	G	A	A	A	A	A/G	A/G	A/G	A/G	A/G	G	G	A/C	A	A	A/T	A	A/T	G	C	G	A/G	A	G	G	G	G	A/G	G	G	G	G	A/G	A/G	A	A/G	A/G	G	C	A/G	A	A	A	A/G	A
Pf413	13-Jul-09	MKT	S	0	G	A	T	A	G	G	A	A	G	G	G	G	C	A	A	A	A	A	A	A	A	A	G	G	G	G	A	G	G	G	G	G	G	A	A	A	A	G	C	A	A	A	A	G	A
Pf414	17-Jul-09	MKT	S	0	G	A	T	A	A	A	G	A	A	G	G	G	A	A	A	T	C	A	G	A	G	A	G	G	G	A	G	G	G	G	G	C	G	A	A	A	G	A	C	A	T	A	C	A	A
Pf415	18-Jul-09	MKT	M	26	G	G	T	A/G	A	A/G	A	A	A	G	A/G	G	A/C	G	A	A/T	A	T	G	A	A/G	A	G	G	A/G	G	G	G	A/G	A/G	G	C/G	A	G	A/G	A/G	A/G	G	A/C	A/G	A/T	A	A/C	A	A/G
Pf416	22-Jul-09	MKT	S	0	A	A	A	A	A	A	A	A	G	A	G	A	A	A	G	T	A	A	G	A	G	A	G	G	G	A	G	G	G	A	A	G	G	G	G	A	G	G	C	A	A	A	A	G	G
Pf417	01-Aug-09	MKT	S	0	G	G	T	A	A	G	A	A	A	G	A	G	A	G	A	A	A	T	G	A	G	A	G	G	A	G	G	G	A	G	G	C	A	G	A	A	A	G	A	A	A	A	C	A	A
Pf418	04-Aug-09	MKT	S	0	A	A	T	A	A	A	G	A	A	G	G	G	A	G	G	T	A	A	A	C	A	A	G	G	A	G	G	A	G	A	G	G	A	A	A	G	A	G	A	A	T	G	C	A	A
Pf419	18-Aug-09	MKT	S	0	A	A	A	G	G	G	A	A	G	A	G	G	C	G	A	A	A	T	G	C	A	G	G	A	A	G	G	G	G	A	G	G	A	G	G	G	A	G	A	G	T	A	A	A	A
Pf420	26-Aug-09	MKT	M	29	G	A	A/T	A	A	G	G	A	A	G	G	G	A/C	A	A	A	C	A	G	A	G	A	G	A/G	A/G	A/G	G	G	G	G	G	C/G	G	A/G	A	A	G	A/G	C	A/G	T	A	A/C	A	A/G
Pf421	31-Aug-09	MKT	S	0	A	A	A	G	A	A	A	G	A	G	A	G	C	A	G	A	A	A	A	C	G	A	G	G	G	A	G	A	A	G	G	G	A	A	A	A	A	G	C	G	T	A	C	A	G
Pf422	12-Sep-09	MKT	M	6	A	A/G	T	A	A	G	A	A	A	G	G	G	C	A	A	T	A	T	A/G	A	G	A	G	A/G	G	G	A	G	A	G	G	G	A	A	G	A	A	G	A	A	A	G	A/C	A	A
Pf423	14-Sep-09	MKT	S	0	G	A	T	A	A	A	G	A	A	A	A	A	A	A	G	A	C	A	G	A	A	A	G	G	G	G	G	G	G	A	G	C	A	G	G	A	A	G	A	G	A	A	A	A	A
Pf424	14-Sep-09	MKT	S	0	G	A	T	A	A	A	G	A	A	A	A	A	A	A	G	A	C	A	G	A	A	A	G	G	G	G	G	G	G	A	G	C	A	G	G	A	A	G	A	G	A	A	A	A	A
Pf425	16-Sep-09	MKT	M	20	A	G	A	A	A	A/G	G	A	A/G	A/G	A/G	G	C	G	A	A/T	C	A	A	A	A	A	G	G	A/G	G	G	G	A/G	A/G	G	C	A	G	A	A	A	G	A	A/G	A	A	A	A/G	G
Pf426	17-Sep-09	MKT	M	33	A/G	A/G	A/T	A/G	A	G	A	A/G	A	G	G	G	C	A	A/G	T	A	A/T	A/G	A/C	A/G	A	A/G	A/G	A/G	G	A/G	G	A	G	G	G	A	A/G	A/G	A	A	G	A	A/G	A/T	A/G	A/C	A	A
Pf427	17-Sep-09	MKT	S	0	A	A	A	A	A	G	G	A	G	G	A	G	A	G	A	A	C	A	A	A	A	A	G	G	G	A	A	G	A	G	G	C	G	A	A	A	A	G	A	A	T	A	C	A	A
Pf428	21-Sep-09	MKT	M	18	A	A/G	A/T	A	A	G	A	G	G	A	G	G	A/C	A	A	A/T	A	A	G	A	G	A/G	G	A/G	G	A	G	A/G	A	A	G	C/G	G	A	A	G	A	G	A	G	T	A	C	A	G
Pf429	19-Oct-09	MKT	M	33	A/G	A/G	A	A	A	A/G	A	A	A/G	G	A	A/G	A/C	A	A/G	A	A/C	A/T	G	A/C	A	A	G	G	G	G	G	A	A	A	G	G	G	A	A	A/G	A	A/G	A/C	A	A	A	C	A	A/G
Pf430	21-Nov-09	MKT	S	0	G	A	A	G	A	G	A	A	A	G	G	G	A	A	A	A	C	A	G	A	G	A	G	A	A	G	G	G	G	A	G	C	G	A	A	A	G	A	C	A	T	A	A	A	G
Pf431	23-Nov-09	MKT	S	0	A	A	T	A	A	A	G	A	A	G	G	G	A	G	G	T	A	A	A	C	A	A	G	G	A	G	G	A	G	A	G	G	A	A	A	G	A	G	A	A	T	G	C	A	A
Pf432	26-Nov-09	MKT	M	35	A/G	A/G	A/T	A	A	G	A/G	A/G	A/G	A	A/G	G	A	A	A/G	A/T	A	A	G	A/C	G	A	G	G	G	A	G	G	A/G	A	G	C/G	A/G	A/G	A/G	A/G	A/G	G	A/C	G	T	A	C	A/G	A/G
Pf433	27-Nov-09	MKT	S	0	G	A	A	A	A	A	G	A	G	A	A	G	C	A	G	A	C	A	G	C	G	G	G	A	G	A	G	G	A	A	G	G	G	A	A	A	A	G	A	A	A	A	A	A	G
Pf434	27-Nov-09	MKT	S	0	G	A	A	A	A	A	G	A	G	A	A	G	C	A	G	A	C	A	G	C	G	G	G	A	G	A	G	G	A	A	G	G	G	A	A	A	A	G	A	A	A	A	A	A	G
Pf435	08-Dec-09	MKT	S	0	A	A	T	A	A	A	G	A	A	G	G	G	A	G	G	T	A	A	A	C	A	A	G	G	A	G	G	A	G	A	G	G	A	A	A	G	A	G	A	A	T	G	C	A	A
Pf436	09-Dec-09	MKT	S	0	G	A	T	G	A	G	A	A	A	G	G	G	C	A	G	A	C	A	A	A	G	A	G	G	G	G	A	G	G	A	G	C	A	G	A	A	A	G	C	G	T	A	A	A	A
Pf437	10-Dec-09	MKT	S	0	A	G	A	A	A	G	G	A	G	G	A	G	A	G	A	A	C	A	A	A	A	A	G	G	A	G	G	G	G	G	G	G	G	A	A	A	A	G	A	A	A	A	A	A	A
Pf438	22-Dec-09	MKT	S	0	A	A	A	A	A	G	G	A	G	G	A	G	A	G	A	A	C	A	A	A	A	A	G	G	G	A	A	G	A	G	G	C	G	A	A	A	A	G	A	A	T	A	C	A	A
Pf439	04-Jan-10	MKT	S	0	G	A	A	A	A	A	G	A	A	A	A	G	C	A	G	A	A	T	G	A	G	A	G	A	G	A	G	G	G	A	G	G	G	A	G	A	A	G	A	G	A	A	A	A	G
Pf440	18-Jan-10	MKT	S	0	G	A	A	A	A	A	A	A	A	G	A	G	A	A	A	A	A	T	G	A	A	A	G	G	G	G	G	A	A	G	G	C	G	G	A	A	A	G	A	A	A	A	C	A	A
Pf441	05-Feb-10	MKT	S	0	A	G	T	A	G	G	G	A	A	G	G	G	A	A	A	T	A	T	A	A	G	A	G	G	A	A	G	G	G	G	A	C	G	A	G	A	A	G	C	A	T	A	C	A	A
Pf442	05-Mar-10	MKT	S	0	A	A	A	G	A	G	G	G	G	G	A	G	C	A	G	A	A	A	A	A	G	G	G	G	G	G	G	A	G	A	A	C	G	A	G	G	A	G	C	A	A	A	A	G	A
Pf443	11-Mar-10	MKT	S	0	G	G	T	A	A	G	A	G	G	G	G	G	C	A	G	A	C	A	A	C	G	A	G	G	G	G	G	G	A	A	G	C	G	A	A	G	G	G	A	G	T	A	C	A	A
Pf444	16-Mar-10	MKT	S	0	G	A	T	A	A	G	A	A	G	G	G	G	A	G	A	T	C	A	G	C	A	A	G	G	G	G	G	A	G	G	G	G	G	A	G	A	G	G	C	G	T	A	C	A	A
Pf445	23-Apr-10	MKT	S	0	A	A	A	G	A	A	G	A	G	G	A	G	C	A	G	A	A	T	G	C	A	A	G	G	G	G	G	G	G	G	A	C	G	A	A	A	A	G	A	G	T	A	A	G	A
Pf446	26-Apr-10	MKT	S	0	A	G	A	A	A	G	A	A	A	A	G	G	C	G	A	T	A	T	G	A	A	A	G	A	A	G	G	G	G	A	G	C	G	A	G	G	A	G	C	A	A	A	C	A	G
Pf447	27-Apr-10	MKT	S	0	A	A	A	A	A	A	A	A	G	A	G	A	A	A	G	T	A	A	G	A	G	A	G	G	A	A	G	G	G	A	A	C	G	A	G	A	G	G	C	A	A	A	A	G	G
Pf448	10-May-10	MKT	S	0	G	A	A	A	A	G	A	A	G	A	G	G	A	A	G	A	C	A	A	C	A	A	G	A	G	G	G	A	G	A	G	G	G	A	A	A	A	G	C	G	T	A	A	A	A
Pf449	12-May-10	MKT	S	0	A	A	A	A	G	A	G	A	A	G	A	G	C	A	G	A	A	T	G	C	G	A	G	G	G	A	G	G	G	G	G	G	G	A	A	G	A	G	A	G	T	A	A	A	A
Pf450	17-May-10	MKT	M	18	G	A/G	T	A	A	G	G	A	G	A	G	G	C	G	A	A	A	A/T	G	C	G	A	G	A/G	G	G	G	G	G	A/G	G	C	A	G	A	A	A/G	A/G	A/C	G	A	A	A	A	A
Pf451	18-May-10	MKT	M	11	A	A	A	G	A	G	A	A	A	A	G	G	C	A	A	A/T	A	A	G	C	A	A	G	G	A	G	G	G	A/G	G	G	C/G	A	G	A/G	A	A	G	C	A/G	A	G	A	A	A/G
Pf452	24-May-10	MKT	S	0	G	A	T	A	A	G	G	A	G	A	G	G	C	G	A	A	A	A	G	C	G	A	G	A	G	G	G	G	A	A	G	C	A	G	A	A	A	G	A	G	A	A	C	A	A
Pf453	25-May-10	MKT	M	11	A	A	T	A	A	G	A/G	A	A	A	G	G	C	A	A/G	A	A	T	G	A	G	A	G	A	A	G	A/G	G	G	A	G	C/G	A	G	A/G	A	A	G	C	A	A	G	A	A	G
Pf454	29-May-10	MKT	S	0	G	A	A	G	G	G	A	A	G	G	G	A	A	A	G	T	C	A	A	A	A	G	G	G	A	A	G	G	G	G	G	C	A	G	A	A	A	G	C	A	A	A	C	A	G
Pf455	31-May-10	MKT	S	0	A	G	T	A	A	A	G	A	G	G	G	G	C	G	G	A	A	A	A	C	A	A	A	G	A	A	G	G	A	G	G	C	G	A	A	A	A	G	A	A	A	A	A	A	A
Pf456	01-Jun-10	MKT	S	0	G	G	A	A	A	G	A	A	A	G	A	G	C	G	G	A	A	T	A	A	G	G	G	G	A	G	G	G	G	G	A	C	G	A	A	G	A	G	C	G	T	A	C	A	A
Pf457	02-Jun-10	MKT	S	0	G	A	A	G	G	G	A	A	G	G	G	A	A	A	G	T	C	A	A	A	A	G	G	G	A	A	G	G	G	G	G	C	A	G	A	A	A	G	C	A	A	A	C	A	G
Pf458	12-Jun-10	MKT	S	0	G	A	T	A	A	G	G	A	G	A	G	G	C	G	A	A	A	A	G	C	G	A	G	A	G	G	G	G	G	A	G	C	A	G	A	A	A	G	A	G	A	A	A	A	A
Pf459	14-Jun-10	MKT	S	0	G	A	A	A	A	A	A	A	A	A	G	G	C	A	G	A	A	A	A	A	G	A	G	G	A	A	A	G	A	G	G	G	G	A	G	A	A	G	C	A	T	A	C	A	A
Pf460	15-Jun-10	MKT	S	0	A	A	T	A	A	G	A	A	G	A	A	G	C	A	G	A	A	A	A	A	G	A	G	G	G	G	G	G	A	G	G	G	A	A	A	A	G	G	C	G	T	A	C	A	A
Pf461	15-Jun-10	MKT	S	0	A	A	A	A	G	A	G	A	A	G	A	G	C	A	G	A	A	T	G	C	G	A	G	G	G	A	G	G	G	G	G	G	G	A	A	G	A	G	A	G	T	A	A	A	A
Pf462	21-Jun-10	MKT	S	0	G	A	A	A	A	G	A	A	G	A	G	G	C	A	A	A	A	T	A	A	A	A	G	G	G	G	G	G	G	A	G	C	G	A	G	A	A	G	A	G	A	A	A	A	G
Pf463	21-Jun-10	MKT	S	0	G	A	T	A	G	G	A	A	G	A	A	G	A	G	A	A	A	A	A	A	A	A	G	G	G	A	G	G	G	G	G	G	G	A	G	A	A	G	A	A	T	A	A	G	A
Pf464	05-Jul-10	MKT	M	16	A/G	G	T	A	A	A	A	G	G	A/G	G	G	C	A/G	A	A	A	T	A	C	A	A	A/G	G	A/G	G	A	G	G	G	G	C	A	G	A	A/G	A	G	C	G	T	A	A	A	A/G
Pf465	08-Jul-10	MKT	S	0	A	A	A	A	G	A	G	A	A	G	A	G	C	A	G	A	A	T	G	C	G	A	G	G	G	A	G	G	G	G	G	G	G	A	A	G	A	G	A	G	T	A	A	A	A
Pf466	23-Jul-10	MKT	S	0	G	G	A	A	A	A	A	A	A	G	G	G	A	G	A	A	C	A	G	C	G	G	G	G	G	G	A	G	G	G	G	C	G	G	A	A	A	G	A	G	A	A	A	A	G
Pf467	24-Jul-10	MKT	S	0	G	G	A	G	A	A	A	A	G	G	G	G	A	G	A	A	A	T	G	A	G	G	G	A	A	G	A	A	G	A	G	C	A	G	A	G	A	G	C	G	T	A	A	A	A
Pf468	26-Jul-10	MKT	S	0	A	G	A	A	A	A	A	G	G	G	G	G	C	G	A	A	A	T	A	C	A	A	A	G	A	G	G	G	G	G	G	C	A	G	A	G	A	G	C	G	T	A	A	A	A
Pf469	26-Jul-10	MKT	S	0	G	A	A	G	A	G	A	A	A	G	G	G	A	A	A	A	C	A	G	A	G	A	G	A	A	G	G	G	G	A	G	C	G	A	A	A	G	A	C	A	T	A	A	A	G
Pf470	02-Aug-10	MKT	S	0	G	A	T	A	G	A	A	A	A	G	G	G	A	A	G	A	A	T	A	A	G	A	G	G	G	A	G	G	G	A	G	C	G	A	A	A	G	A	C	A	A	A	A	G	A
Pf471	07-Sep-10	MKT	S	0	A	A	T	A	A	G	A	G	G	A	G	G	A	A	A	T	A	A	G	A	G	A	G	G	G	A	G	G	A	A	G	G	A	A	G	A	A	G	A	A	A	G	C	A	A
Pf472	15-Sep-10	MKT	S	0	G	G	T	A	A	G	G	A	G	A	G	G	C	G	A	A	A	A	G	C	G	A	G	G	G	G	G	G	G	A	G	C	A	G	A	A	A	G	A	G	A	A	A	A	A
Pf473	27-Sep-10	MKT	S	0	G	A	T	A	A	G	G	A	A	G	G	G	A	A	A	A	C	A	G	A	G	A	G	G	G	A	G	G	G	G	G	C	G	A	A	A	G	A	C	A	T	A	C	A	A
Pf474	20-Oct-10	MKT	S	0	A	G	A	A	A	A	A	A	A	G	A	G	C	A	A	A	A	A	A	C	G	A	A	G	G	A	G	A	A	A	A	G	A	A	G	G	A	G	C	A	A	G	A	G	A
Pf475	12-Dec-10	MKT	M	11	A	A	A	A	A	A/G	G	A	A	G	A/G	G	A	A	A	A	A	A/T	A/G	A/C	G	G	G	A	G	A/G	A/G	G	A	A	G	G	G	A/G	G	G	A	G	C	A	T	A	A	A	A/G
Pf476	14-Dec-10	MKT	S	0	G	A	A	A	A	A	G	A	G	G	A	G	A	G	A	A	C	A	A	A	A	A	G	G	G	G	G	G	G	A	G	C	A	G	G	A	A	G	A	G	T	A	A	A	G
Pf477	16-Dec-10	MKT	S	0	A	A	A	A	A	A	A	A	A	G	A	G	A	G	G	A	A	T	G	C	G	A	G	A	G	G	A	G	A	A	G	C	A	G	G	A	A	G	C	A	T	A	A	A	G
Pf478	29-Dec-10	MKT	M	26	G	A	A	A	A	A	G	A	G	G	A/G	G	A	A/G	A	A	A/C	A/T	A	A	A	A	G	G	G	A/G	G	G	G	A/G	G	C/G	A/G	A/G	A/G	A	A	G	A	A/G	A/T	A	A	A	G
Pf479	21-Jul-01	MLA	M	42	A/G	A/G	A/T	A/G	A/G	G	G	A	G	G	A/G	G	C	A/G	A	A	A/C	A	G	A	A	A	A/G	G	A	A/G	A/G	G	G	G	A/G	C/G	A/G	A	A/G	G	A/G	A/G	A/C	A/G	T	A	A	A/G	A
Pf480	01-Aug-01	MLA	S	0	A	G	A	A	A	G	G	G	G	G	G	G	A	A	A	A	C	A	G	A	G	A	A	G	G	A	G	G	A	A	G	C	G	A	A	G	A	G	C	A	A	G	A	G	G
Pf481	27-Aug-01	MLA	M	6	A	A	A	A	A	G	A/G	G	G	G	G	G	C	A	A	T	C	A	G	A	A	G	G	G	G	G	G	G	G	A	G	C	G	G	A	G	A	G	C	A	T	A	C	A	G
Pf482	27-Aug-01	MLA	M	34	A/G	G	A/T	G	A/G	G	A/G	A	G	A/G	G	G	C	A	A	A/T	C	T	G	A/C	A/G	A	G	G	G	G	A	G	G	G	G	C/G	G	A	A/G	G	A/G	G	C	A/G	A/T	A/G	A/C	A	G
Pf483	03-Sep-01	MLA	S	0	G	G	A	A	A	G	G	A	G	G	G	G	A	G	A	A	A	T	A	C	A	A	A	G	A	G	G	G	G	G	G	G	A	G	A	A	G	G	C	A	T	A	A	G	A
Pf484	05-Sep-01	MLA	M	16	G	G	A	A	A	G	A	A	G	A/G	G	A/G	C	G	A	A	C	A	A/G	A/C	G	A	G	A/G	G	G	G	G	G	G	G	G	G	G	A	A	A	G	C	A	A	A	A	G	G
Pf485	12-Sep-01	MLA	M	13	G	A	A	G	G	G	G	A	G	G	A	G	C	A	A	A	C	A	G	A	A	A	G	G	G	G	A	G	G	G	A/G	C/G	G	A	A	G	G	G	C	A/G	T	A	A	A/G	G
Pf486	12-Sep-01	MLA	M	21	A	A	A	A	A	A	G	A	A/G	G	G	A/G	A/C	A/G	A	A/T	A/C	A	A/G	A	G	G	G	A	G	G	A/G	G	G	A/G	G	C/G	A/G	A/G	A	G	A	G	C	G	T	A	A	A	A
Pf487	17-Sep-01	MLA	M	39	A/G	A/G	T	A/G	A/G	A/G	A	A	A/G	G	G	G	A/C	A/G	A	A	C	A	A/G	A	A/G	A/G	G	G	A/G	G	A/G	G	A/G	G	G	G	A/G	G	A/G	G	A	G	A/C	A	T	A	A	A/G	A
Pf488	17-Sep-01	MLA	M	40	A/G	A/G	A/T	A	G	G	A/G	A	A/G	G	G	G	C	A	A/G	A	C	A/T	G	A/C	A/G	A/G	A/G	G	G	G	G	G	G	G	G	G	G	A/G	A/G	A/G	A/G	G	A/C	A/G	A/T	A	A	A/G	A/G
Pf489	18-Sep-01	MLA	M	49	A/G	A	A/T	A	A/G	A/G	A/G	A	A/G	G	A/G	G	A/C	A/G	G	A/T	C	A/T	G	A/C	A/G	A/G	G	A/G	G	A/G	A/G	G	G	G	G	C/G	G	A/G	A	G	A/G	G	A/C	A/G	T	A	A/C	A/G	A/G
Pf490	22-Sep-01	MLA	M	27	G	A	A/T	A	A/G	A/G	G	A	A/G	G	G	G	C	A	G	A	C	A/T	G	A	G	A/G	G	A/G	G	G	A	G	G	A	A/G	C/G	A	A/G	A	G	G	G	C	G	T	A	A/C	A	A/G
Pf491	24-Sep-01	MLA	M	7	G	G	A/T	A	A	G	A	A	G	A	A/G	G	A	G	G	A	A	T	A	A	A	A	G	A	A	G	G	A	G	G	G	C	A	G	A	A	A/G	G	A/C	A	A/T	A	A	A/G	A
Pf492	15-Oct-01	MLA	M	31	A/G	A/G	A	A	A	G	G	A	A	G	G	G	C	A	A/G	A	C	A	G	A	G	A/G	A/G	A	G	G	A	G	G	A/G	G	C	A/G	A	A	G	A/G	G	C	A/G	T	A	A	A	A
Pf493	22-Oct-01	MLA	M	82	A/G	A/G	A/T	G	A/G	A/G	A/G	A/G	A/G	A/G	A/G	A/G	A/C	A/G	A/G	A	A/C	A/T	A/G	A/C	A/G	A/G	A/G	A/G	A/G	A/G	A/G	A/G	A/G	A/G	A/G	C/G	A/G	A/G	A/G	G	G	A/G	A/C	A/G	A/T	A/G	A/C	A/G	A/G
Pf494	23-Oct-01	MLA	M	44	A/G	A	A/T	A	A/G	G	G	A	A	G	G	G	C	A	G	A/T	A	A/T	G	A/C	A/G	G	G	A/G	A/G	A/G	A/G	G	A/G	G	G	C/G	G	A/G	A	A/G	A/G	G	C	A/G	A/T	A/G	A/C	A	A/G
Pf495	24-Oct-01	MLA	M	47	A	A	A	A	A	A/G	A	A/G	A/G	G	G	G	A/C	A	G	A	A/C	A/T	G	A/C	A/G	A	A/G	G	A/G	A	A/G	A/G	A	A/G	A/G	G	A/G	A/G	A/G	A/G	A/G	G	A	A/G	A/T	A	A	A	G
Pf496	26-Oct-01	MLA	M	24	G	A	A	A	A	A/G	A/G	A/G	A	G	G	G	C	A	G	A/T	C	A/T	G	A	G	A/G	G	A/G	G	G	A/G	G	G	A	G	C	A/G	A/G	A	G	A/G	G	C	G	T	A	A/C	A	A
Pf497	26-Oct-01	MLA	M	15	A/G	A	A/T	A	A	G	A/G	A	G	G	G	G	C	G	G	T	C	A	G	A/C	A	A	G	A	G	G	A	G	G	G	G	C/G	G	A	A/G	A	A	G	C	A	A	G	A	A/G	A
Pf498	28-Oct-01	MLA	M	54	A/G	A/G	A	A	A/G	A/G	A/G	A/G	A/G	G	G	G	C	A	A/G	A/T	A/C	A/T	G	A/C	A/G	A/G	G	G	A/G	A/G	A/G	G	G	A/G	A/G	G	G	A/G	A/G	G	A/G	G	A/C	A/G	T	A	A	A/G	G
Pf499	29-Oct-01	MLA	M	42	A/G	A/G	A/T	A/G	A	G	A/G	A	A	G	G	G	A/C	A	A	A/T	A/C	A/T	A/G	A	A	A/G	G	A	A/G	A/G	A/G	G	A/G	A/G	G	C	A/G	A/G	A/G	G	A	G	C	A	A/T	A	A	A/G	G
Pf500	30-Oct-01	MLA	M	44	A/G	A	A/T	A/G	A	A/G	A/G	A	A/G	A/G	G	G	C	A	A/G	A/T	A/C	T	G	A	A/G	A	A/G	G	G	A/G	G	G	A/G	G	A/G	C/G	G	A/G	A/G	A/G	A	G	A/C	A/G	T	A	A	A/G	G
Pf501	30-Oct-01	MLA	M	24	A	A/G	A	A	A	A/G	A/G	A	A	G	G	G	C	A	G	A	A/C	T	G	A	A	A/G	G	A/G	G	G	G	A/G	G	A/G	G	C	A/G	A/G	A	A/G	A/G	A/G	C	A	T	A	A	A/G	A/G
Pf502	31-Oct-01	MLA	M	49	A/G	A/G	A/T	A/G	G	A/G	A/G	A/G	A/G	G	G	G	C	A	A/G	A/T	A/C	T	G	A/C	A/G	A/G	G	A/G	G	G	A/G	G	G	G	G	C/G	G	A/G	A/G	G	A/G	G	A/C	A/G	T	A/G	A/C	A/G	G
Pf503	06-Nov-01	MLA	M	53	G	A/G	A/T	A/G	A/G	A/G	A/G	A/G	A/G	G	A/G	G	C	A	A/G	A/T	A/C	A/T	G	A/C	A/G	A/G	G	A/G	A/G	G	A/G	G	A/G	G	A/G	C/G	G	A	A/G	G	A/G	G	C	A/G	T	A	A/C	A/G	G
Pf504	06-Nov-01	MLA	M	13	A	A	T	A	A	G	A/G	A	A	A/G	G	G	C	A	G	A/T	C	A	G	C	A	G	G	A	A	G	A/G	G	G	A	G	C	G	A	A/G	G	G	G	C	G	T	A	A/C	A	A
Pf505	06-Nov-01	MLA	M	38	G	A	A	A/G	G	A	A	A	A/G	G	G	G	C	A	A/G	A	C	A	G	A/C	G	A/G	G	G	G	G	A/G	A/G	G	G	A/G	G	A/G	A/G	A/G	G	A/G	G	A/C	A/G	A/T	A/G	A	A	A/G
Pf506	10-Nov-01	MLA	S	0	G	A	A	A	A	G	A	A	G	G	G	G	C	A	A	T	A	T	G	A	G	A	A	G	G	G	G	G	G	A	G	C	A	A	A	G	A	G	C	A	T	A	A	A	G
Pf507	13-Nov-01	MLA	M	26	A	G	T	A	A	A	A/G	A	G	A/G	G	G	A/C	A	G	A	C	A/T	G	A/C	A	A	G	A/G	G	G	A/G	G	G	A/G	G	G	G	A	G	G	A	A/G	C	A	T	A	A	G	A/G
Pf508	14-Nov-01	MLA	M	47	A	A	A/T	A/G	A	A/G	A/G	A/G	A/G	G	G	G	C	A	A	A/T	A/C	T	G	A/C	G	A	G	G	G	G	A/G	A/G	A/G	G	A/G	C/G	G	A	A/G	A/G	A/G	G	C	A/G	T	A	A	A/G	G
Pf509	15-Nov-01	MLA	S	0	G	A	T	G	A	A	G	A	A	G	G	G	A	A	A	A	A	T	A	C	A	A	A	G	G	G	A	G	G	G	A	G	G	A	A	G	A	G	C	A	A	A	C	A	A
Pf510	15-Nov-01	MLA	S	0	G	G	A	A	A	A	A	A	G	G	A	A	C	A	G	A	C	A	A	C	A	A	G	A	G	A	G	A	A	G	G	G	G	G	A	G	G	G	C	G	A	A	A	G	A
Pf511	19-Nov-01	MLA	S	0	A	A	A	G	A	G	A	A	G	G	G	A	A	G	A	A	C	A	A	C	G	A	G	G	A	G	A	G	G	A	G	C	G	A	A	G	A	G	A	G	T	A	A	G	G
Pf512	19-Nov-01	MLA	M	14	G	G	A	A	A	G	A	A	A	G	G	G	C	A	A	A/T	A/C	A	A/G	A	G	A	G	G	G	A	G	G	A	G	G	C/G	A/G	A	A	G	A/G	G	C	A/G	A/T	A	A/C	A	G
Pf513	22-Nov-01	MLA	M	32	A/G	A	A	A/G	A	A/G	A/G	A	A/G	G	G	G	C	A	A/G	A	A/C	A/T	G	A	A/G	A/G	G	A/G	A/G	G	A/G	G	G	A	G	C	A/G	A	A	G	G	G	C	G	A/T	A/G	A	A/G	G
Pf514	22-Nov-01	MLA	S	0	A	A	A	A	A	A	A	A	A	A	G	G	C	G	A	A	C	A	G	A	G	A	G	A	G	G	G	G	G	G	G	C	G	A	G	G	A	G	C	G	T	A	A	G	A
Pf515	22-Nov-01	MLA	M	24	A	A	T	A	A	G	A/G	A	A/G	G	G	G	C	A	G	A	C	A	A/G	A	A	A	A	G	G	G	G	G	G	G	A/G	G	A/G	G	A	A/G	A	G	C	A	A	A	A/C	A/G	A
Pf516	23-Nov-01	MLA	M	51	A/G	A	A	A/G	A	A/G	A/G	A	A/G	G	G	G	A/C	A	A/G	A/T	A/C	A/T	G	A/C	A/G	A/G	A/G	A/G	A/G	A/G	A/G	G	G	G	G	C/G	A/G	A	A	G	A/G	G	A/C	A/G	T	A	A	A	A/G
Pf517	23-Nov-01	MLA	M	32	G	A	A/T	A	G	G	G	A	G	G	G	G	A/C	A	A/G	A	C	A/T	A/G	A	G	G	G	G	A/G	G	G	G	A/G	A/G	G	C	G	A	A	G	A	G	C	A	T	A	C	A/G	G
Pf518	24-Nov-01	MLA	M	40	A/G	A	A	G	A	G	A/G	G	A/G	G	A/G	G	A/C	A	A/G	A	A/C	A	G	A/C	A/G	A/G	A/G	A/G	A/G	G	A/G	G	A/G	G	G	C/G	A/G	A/G	A	A/G	A	A/G	C	A/G	T	A	A/C	A/G	G
Pf519	24-Nov-01	MLA	M	10	G	A	T	A	A	G	G	A	G	A/G	A	G	A	A	G	A	C	A	A/G	A	A	A	G	G	G	A	G	G	A	A	A	G	G	A	A	G	A	G	C	A	A	A	C	A	G
Pf520	26-Nov-01	MLA	M	32	A/G	A	A	A/G	A/G	G	A/G	A/G	A/G	G	A/G	A/G	C	A	A/G	A	A/C	A/T	G	A	A/G	A/G	G	A	G	A/G	A	G	G	A	G	C/G	A/G	A/G	A	G	G	G	C	G	A/T	G	A	A	A
Pf521	26-Nov-01	MLA	S	0	A	A	A	A	A	G	A	A	G	G	G	G	A	A	G	A	A	T	G	A	G	G	G	G	A	A	A	G	G	G	G	C	A	G	G	G	A	G	A	A	A	A	A	G	A
Pf522	26-Nov-01	MLA	M	28	A/G	A	A	A	A	A/G	A	G	A/G	G	G	A/G	A/C	A	A	T	A	A	A/G	A/C	G	A/G	A/G	A/G	A	G	A/G	A/G	A	A	G	C	G	G	A/G	A	A	G	A	A	A	A	A/C	A	A/G
Pf523	07-Dec-01	MLA	M	9	G	A	T	A	A	G	G	A	G	A/G	A	G	A	A	G	A	C	A	A/G	A	A	A	G	A/G	G	A	G	G	A	A	A	G	G	A	A	G	A	G	C	A	A	A	C	A	G
Pf524	07-Dec-01	MLA	S	0	G	A	A	G	A	G	G	A	A	G	G	A	A	G	G	A	A	A	G	C	G	A	G	G	A	G	G	A	G	A	G	C	G	A	G	A	A	G	C	G	T	A	A	A	A
Pf525	11-Dec-01	MLA	M	33	A	A	A	A/G	A	G	A	A	A	A	G	A/G	C	G	A	A/T	A	A	A/G	A	A	A/G	G	G	A	A/G	A/G	G	A	A	G	C	A/G	A	A/G	A/G	A	G	A	A/G	A/T	A	A	A	A/G
Pf526	25-Dec-01	MLA	S	0	G	A	T	A	A	G	A	A	A	G	G	G	A	A	G	A	A	T	G	A	A	G	G	A	G	A	A	G	G	A	G	C	G	A	G	G	G	G	C	A	A	A	A	A	A
Pf527	29-Dec-01	MLA	S	0	A	A	A	G	A	A	A	A	A	G	A	G	A	A	A	A	C	A	G	A	G	A	A	G	G	G	G	G	G	A	G	C	A	G	G	A	A	G	C	G	A	A	A	G	G
Pf528	01-Jan-02	MLA	S	0	G	A	T	A	A	G	A	A	A	A	G	G	C	G	A	T	A	T	A	A	G	A	G	G	A	A	G	A	G	A	G	C	G	A	G	G	G	A	C	G	T	A	A	G	A
Pf529	06-Jan-02	MLA	M	47	A/G	G	A/T	A	A	A/G	A	G	A/G	A/G	G	A/G	C	A/G	A/G	A	C	A/T	G	A/C	A	G	G	G	A/G	A/G	A/G	A/G	A	G	G	C/G	A/G	G	A/G	A/G	A	G	C	A	A/T	A	A/C	A/G	G
Pf530	07-Jan-02	MLA	S	0	G	A	A	A	A	A	A	A	A	A	G	G	C	A	G	A	C	A	G	A	A	A	G	G	A	G	G	G	G	A	G	C	G	A	A	G	A	G	C	A	T	A	C	G	A
Pf531	12-Jan-02	MLA	S	0	A	A	A	G	A	G	A	A	G	G	G	A	A	G	G	T	C	A	G	A	A	G	G	A	A	G	G	G	G	A	G	C	G	A	A	A	A	A	C	G	A	A	C	A	G
Pf532	14-Jan-02	MLA	S	0	A	G	T	G	G	G	A	A	G	G	G	G	A	G	G	A	A	T	G	C	G	A	G	G	G	G	G	G	G	A	G	C	A	A	A	G	A	G	C	A	A	A	A	A	A
Pf533	16-Jan-02	MLA	M	21	A	A	A/T	A	G	A/G	A/G	A	A	A/G	G	A/G	C	G	A	A	A/C	A/T	G	C	G	G	G	G	A	G	G	A	A/G	G	G	G	G	A	A	G	A	G	C	A/G	A	A	A	A	G
Pf534	17-Jan-02	MLA	M	29	A	A/G	A/T	A/G	A	A/G	A/G	A	A	A/G	A	A/G	A	A/G	A/G	A	A/C	T	A/G	A	A/G	G	A/G	G	A	G	G	G	G	A	G	C/G	A/G	A	A	G	A/G	G	A	A	A	G	A/C	A	A
Pf535	24-Jan-02	MLA	S	0	A	A	A	A	A	A	A	G	G	A	G	G	C	A	G	A	C	A	A	A	A	A	G	G	G	A	A	G	A	A	G	C	G	A	A	G	A	G	C	A	A	G	A	G	A
Pf536	26-Jan-02	MLA	M	17	A	A	A	A	A	G	A	A	G	G	A/G	G	C	A/G	A	A/T	A	T	A/G	A	A	A/G	A/G	A	A/G	G	G	A	G	G	A	C	A	A/G	A	A	A	G	C	G	T	A	A	A	A
Pf537	29-Jan-02	MLA	S	0	G	G	A	A	A	A	G	A	A	G	G	A	A	G	G	A	A	A	G	A	G	G	G	G	G	G	A	A	G	A	G	G	G	A	A	G	A	G	A	G	T	A	A	A	G
Pf538	29-Jan-02	MLA	S	0	G	G	A	A	A	G	A	G	G	A	A	G	C	A	A	T	C	A	G	A	G	G	G	A	G	G	A	A	A	G	A	G	A	G	A	G	G	G	C	G	T	A	A	G	A
Pf539	29-Jan-02	MLA	M	11	G	G	A	A	A	A	A	G	A	G	G	G	A/C	A	G	T	C	A	G	C	A	A	A	A	G	A	G	G	G	A	G	C	A/G	A/G	A	A	G	G	C	A/G	A	A	C	A	G
Pf540	31-Jan-02	MLA	S	0	A	A	A	A	A	G	A	A	G	G	G	G	A	A	A	A	A	T	G	A	A	A	A	G	G	A	A	G	G	A	A	C	G	A	G	G	G	G	C	G	T	A	C	A	A
Pf541	04-Feb-02	MLA	M	9	A	A/G	T	A	A	G	A	A/G	A/G	G	G	G	C	G	G	T	C	A	G	C	A	A	G	A	G	G	A	G	G	G	G	C	G	A	A/G	A	A	G	A/C	A	A	G	A	G	A
Pf542	11-Feb-02	MLA	S	0	G	A	A	A	A	A	A	A	G	G	G	G	A	A	A	A	A	A	G	A	A	A	G	G	G	G	G	G	G	A	A	C	A	A	G	A	G	A	C	G	T	A	A	A	A
Pf543	12-Feb-02	MLA	M	10	A	A/G	A/T	A	A	G	A	A	A/G	G	G	G	C	G	G	T	C	A	G	A/C	A/G	A	G	A	G	G	A	G	G	G	G	C	G	A	A/G	A	A	G	C	A	A	G	A	G	A
Pf544	28-Feb-02	MLA	M	31	G	A	A	A	A	G	A/G	A	G	A	A	G	A	A/G	G	A	A/C	A/T	A/G	A	A	G	G	G	G	A/G	G	G	G	G	A/G	C/G	A/G	A/G	A	A/G	A	G	A/C	A/G	A/T	A	A	A/G	A/G
Pf545	01-Mar-02	MLA	S	0	A	A	T	A	A	G	A	A	G	G	A	G	A	G	G	A	A	T	A	C	A	A	G	A	G	G	A	G	G	A	A	G	A	G	A	A	A	G	A	G	A	A	A	A	A
Pf546	01-Mar-02	MLA	S	0	A	A	T	A	A	G	A	A	G	G	A	G	A	G	G	A	A	T	A	C	A	A	G	A	G	G	A	G	G	A	A	G	A	G	A	A	A	G	A	G	A	A	A	A	A
Pf547	08-Mar-02	MLA	S	0	A	G	A	A	G	A	G	A	G	A	G	G	C	A	G	T	A	T	G	C	G	A	G	A	G	G	G	G	G	G	A	G	A	A	A	A	A	A	C	A	A	A	A	A	A
Pf548	11-Mar-02	MLA	M	28	G	A	A	A	A	G	A/G	A	A	A/G	G	G	C	A	G	A	A	A	A/G	A/C	G	A	A/G	G	A/G	G	G	A/G	A/G	A	G	C	G	A	G	A	A	A/G	C	A/G	A	A	A/C	A/G	A
Pf549	23-Mar-02	MLA	S	0	A	A	A	A	A	G	A	A	G	G	G	G	C	A	A	A	A	T	G	A	A	G	G	G	G	G	A	G	G	G	A	C	G	A	A	G	A	G	A	G	T	A	C	A	G
Pf550	23-Mar-02	MLA	M	35	G	A	A/T	A/G	A	A/G	A	A	A/G	A/G	G	G	A/C	A/G	A/G	T	A	A/T	A/G	A/C	G	A/G	A/G	G	G	G	G	A/G	A/G	A	G	C/G	A	A/G	A	A/G	A	G	A/C	A/G	T	A	A/C	A	A/G
Pf551	25-Mar-02	MLA	M	15	A	A	A	G	A	G	A	A	A/G	G	G	G	C	A/G	A	A/T	C	A	A	A/C	A	G	G	G	G	G	G	A	A	A	G	G	A	G	A	A	A	G	C	A/G	T	A	A	A	G
Pf552	30-Mar-02	MLA	S	0	G	A	A	A	A	A	A	A	G	A	G	G	C	A	A	A	A	A	G	A	G	A	G	G	A	G	G	G	A	A	G	C	A	G	A	A	A	G	C	A	T	A	A	A	A
Pf553	02-Apr-02	MLA	S	0	A	G	T	A	A	A	A	A	G	A	G	A	C	G	A	A	A	T	A	A	G	A	A	G	G	G	G	G	A	G	G	C	G	A	A	G	A	G	C	A	A	A	A	G	G
Pf554	03-Apr-02	MLA	S	0	G	A	A	A	A	A	A	G	G	G	G	A	A	A	A	A	A	A	A	C	G	G	A	A	G	G	G	G	A	G	A	C	G	A	A	G	G	G	C	A	A	A	C	A	A
Pf555	12-Apr-02	MLA	S	0	G	A	T	A	G	A	A	A	A	G	A	G	A	A	A	A	C	A	G	C	G	G	G	G	G	G	G	A	G	A	G	C	G	A	G	A	G	A	C	A	A	A	A	A	A
Pf556	17-May-02	MLA	M	14	G	A/G	T	G	G	G	A	A	G	A	G	G	A	G	G	A/T	A/C	A	G	A	G	A/G	G	A/G	G	G	G	G	G	A	G	C	A	G	A	G	A	G	A/C	A	A	A	A/C	G	A/G
Pf557	22-May-02	MLA	M	35	A/G	G	A	A/G	A	A/G	A/G	A	G	G	A/G	A/G	A/C	A	A	A/T	A	A/T	A/G	A	G	A	A/G	A/G	A/G	G	G	G	A/G	G	A/G	C	G	A	A/G	G	A	A/G	C	A	A	A	A/C	A/G	A/G
Pf558	24-May-02	MLA	M	16	A	A	A	G	A	G	A	A	A/G	G	G	G	C	A/G	A	T	C	A	A	A/C	A	G	G	G	G	G	G	A	A	A	G	G	A/G	G	A	A	A	G	C	G	A/T	A	A	A	G
Pf559	25-May-02	MLA	M	33	G	A	T	G	A	G	A/G	A	A/G	G	G	G	C	G	A/G	A/T	C	A/T	G	A	G	A	A/G	G	A/G	G	G	G	A/G	G	A/G	C	G	A/G	A	A/G	A/G	G	A/C	G	T	A	A	A/G	G
Pf560	29-May-02	MLA	M	24	A	A	A/T	A	A	G	A	A	A/G	G	A/G	A/G	A/C	G	A/G	T	C	T	G	A	A/G	A/G	G	A/G	G	G	A/G	A/G	G	G	G	G	A/G	A	A	G	A	G	C	G	T	A	A/C	A/G	G
Pf561	30-May-02	MLA	M	17	G	G	A/T	A	A	G	G	A	G	G	G	G	A	G	A	A/T	A	T	A/G	C	A	A	A/G	A/G	A/G	G	G	G	G	G	G	G	A	G	A	A/G	G	G	C	A	T	A	A	A/G	A/G
Pf562	31-May-02	MLA	S	0	A	A	T	A	A	A	A	G	A	A	G	G	A	A	A	A	A	A	A	A	G	G	A	G	A	G	G	G	A	G	G	C	A	A	A	A	A	G	A	A	A	A	A	A	G
Pf563	03-Jun-02	MLA	M	28	A	G	T	G	A	A/G	A/G	A	G	G	G	G	C	A/G	A	A	C	A	A/G	A/C	A	A/G	G	G	A/G	A/G	G	G	G	A	G	C/G	G	A	A	G	A	G	A	A	T	A	A	A/G	G
Pf564	10-Jun-02	MLA	M	23	A/G	G	A	A/G	A/G	A	A	A/G	A/G	G	A/G	A/G	C	A	A	A	C	A	G	A	G	A	G	A	G	G	G	G	A	G	G	C	A/G	A/G	G	A/G	A	G	C	A	A	A	A/C	G	A
Pf565	10-Jun-02	MLA	M	50	A/G	A/G	A	A/G	A/G	A	A/G	A/G	A/G	A/G	A	G	C	A	A	A	A/C	A/T	G	A	G	A/G	G	A/G	G	G	G	A/G	A/G	A	A/G	C/G	A	A/G	G	A	A	G	A/C	A/G	A/T	A	A/C	A/G	A/G
Pf566	12-Jun-02	MLA	M	30	G	A/G	A/T	G	A	A	A/G	A	G	G	A	A/G	C	G	G	A/T	C	A/T	A	A/C	A	A	G	A	G	A/G	A/G	A	A/G	A/G	G	G	A/G	G	A	G	A	A/G	C	G	T	A	A	A/G	A/G
Pf567	17-Jun-02	MLA	M	30	A	A/G	A	A	A	A/G	A	A/G	A/G	G	A/G	G	C	A	A/G	A	A	A	A	C	A	A/G	A/G	A	A/G	G	A/G	G	A	A	G	C	A/G	G	A	G	A	G	C	A	A/T	G	A	A/G	A/G
Pf568	19-Jun-02	MLA	M	10	A	G	A	A	G	A	A	A	A	A	G	A/G	A	A	A	T	A	T	A/G	A	A	A/G	G	A	G	G	A/G	G	G	A	G	G	A/G	A/G	A	A	A	G	A/C	A/G	T	A	A	A/G	G
Pf569	26-Jun-02	MLA	S	0	A	A	A	A	G	A	A	A	A	A	G	A	C	G	A	A	A	T	G	C	G	G	G	G	A	G	G	A	A	G	G	G	G	A	A	G	A	G	C	A	A	A	A	A	G
Pf570	03-Jul-02	MLA	S	0	G	A	T	A	A	A	A	G	G	A	A	G	A	G	G	A	A	A	G	A	A	A	G	G	G	G	A	G	G	G	G	C	G	A	A	A	A	G	A	G	T	A	A	G	G
Pf571	05-Jul-02	MLA	M	27	A/G	A	A	A	A	A/G	G	A	A/G	G	G	G	C	A/G	A/G	A	A	A/T	G	A	G	A/G	G	G	G	G	G	A/G	G	A/G	G	C	A	A/G	G	A	A	G	C	G	T	A	A/C	G	A/G
Pf572	06-Jul-02	MLA	M	11	G	A	A	G	G	A/G	A	A	A	G	G	G	C	A	A	T	A	A/T	G	A/C	A	A/G	G	G	G	G	A	G	A	G	A	G	A	G	G	A/G	A	G	C	A	T	A/G	A	A	A/G
Pf573	11-Jul-02	MLA	M	11	G	A	A/T	G	G	A/G	A/G	A	A	A	G	G	C	A	A	T	A	A	A	C	A	G	G	G	G	G	A	G	A	G	A	G	A/G	G	G	A	A	G	A/C	A	A	G	A	A	A
Pf574	11-Jul-02	MLA	M	12	G	A	A	G	A/G	A	A	A	G	A	A	G	C	G	G	T	A/C	A/T	G	A	G	A/G	G	G	G	G	G	G	G	A/G	G	C	A	A	A	A	A	G	C	A	A	A	C	A	G
Pf575	18-Jul-02	MLA	S	0	A	A	A	A	A	A	A	A	A	A	G	A	A	A	G	A	A	A	G	A	G	G	G	G	A	A	G	G	G	G	G	C	A	G	A	A	G	G	C	A	T	A	C	A	G
Pf576	30-Aug-02	MLA	M	24	A/G	A	A/T	A	A	G	G	A/G	A/G	G	A	G	C	A	A	A	A	A/T	G	A	G	A/G	G	G	A/G	G	G	G	G	A	G	C	A	A	A	A/G	A	G	C	A/G	A/T	A	A/C	A/G	G
Pf577	18-Sep-02	MLA	S	0	A	G	A	A	G	G	A	A	A	A	G	A	C	G	G	A	A	A	G	A	A	A	G	G	G	G	G	G	G	A	A	C	G	A	A	A	A	A	A	A	T	A	A	A	G
Pf578	04-Oct-02	MLA	S	0	A	G	A	A	A	G	A	G	G	G	G	G	C	G	A	A	C	T	A	A	A	A	G	A	G	G	G	G	A	A	G	C	G	A	A	A	A	G	C	G	T	A	A	A	A
Pf579	04-Oct-02	MLA	M	11	A	G	A	G	A	A/G	A	A	G	A	G	G	C	A	A/G	T	A	A/T	A/G	A	A/G	A	G	A	G	G	A	G	G	G	G	G	G	A	A	G	A	G	C	A	A	A	C	A	G
Pf580	11-Oct-02	MLA	M	41	G	A/G	A	G	A	A/G	A/G	A	A/G	G	G	G	C	A	A	A/T	A	A/T	A/G	C	G	A	G	G	G	A/G	G	G	G	G	G	C	A/G	G	G	A/G	A	A/G	C	A/G	T	A	A	A/G	A/G
Pf581	11-Oct-02	MLA	M	72	A	A/G	A/T	G	A/G	A/G	A/G	G	A/G	G	G	A/G	A/C	A/G	A/G	A/T	A/C	A	A	A/C	A/G	A/G	A	A/G	G	A/G	A/G	G	A/G	A/G	A/G	C/G	A/G	A/G	G	A/G	A/G	A/G	A/C	A/G	A	A/G	A/C	A	A/G
Pf582	25-Oct-02	MLA	M	26	G	A/G	A	A/G	A/G	A/G	G	A	A	G	G	G	C	A	A/G	A/T	C	A	A	A/C	A/G	A	G	A	A/G	G	G	G	A/G	A	G	G	A	A/G	G	G	A	A/G	C	G	T	A	C	A	G
Pf583	26-Oct-02	MLA	S	0	G	A	T	A	A	G	A	A	A	A	G	G	A	A	A	A	A	A	G	C	G	A	G	G	G	G	A	A	A	A	G	C	G	A	G	G	A	A	C	A	A	A	C	A	A
Pf584	01-Nov-02	MLA	M	29	A/G	A	T	G	G	A	G	A/G	A	G	G	G	C	A/G	A/G	T	C	A/T	A/G	C	A	A	A/G	A	G	A/G	G	G	A	G	A/G	C/G	G	A/G	A/G	G	A	A/G	C	A/G	T	A	C	A/G	G
Pf585	07-Nov-02	MLA	M	27	G	A	A/T	G	A	A	A	A	A	G	A/G	G	C	A	A	A/T	C	A/T	G	A/C	A	G	G	A	A/G	A/G	G	G	G	A/G	G	C	A/G	G	A	A/G	A	A/G	C	A	A	G	C	G	G
Pf586	11-Nov-02	MLA	S	0	G	A	A	A	A	G	A	A	G	G	G	G	C	A	A	T	A	T	G	A	G	A	A	G	G	G	G	G	G	A	G	C	A	A	A	G	A	G	C	A	T	A	A	A	G
Pf587	18-Nov-02	MLA	S	0	G	A	A	G	G	A	G	A	G	G	A	A	C	A	A	A	C	A	G	A	G	A	G	A	G	G	G	G	A	G	G	C	G	A	G	G	A	A	C	A	A	A	A	G	A
Pf588	22-Nov-02	MLA	M	9	A	A/G	A/T	G	A	G	A	A	G	A	G	G	C	A	G	A	A	A	A	A	A	A	G	G	G	G	G	G	A/G	A/G	G	C	G	A	A	G	A	G	A	A	A	A	A	A/G	G
Pf589	26-Nov-02	MLA	S	0	G	A	T	G	A	A	G	A	A	G	G	G	A	A	A	A	A	T	A	C	A	A	A	G	G	G	A	G	G	G	A	G	G	A	A	G	A	G	C	A	A	A	C	A	A
Pf590	11-Dec-02	MLA	M	39	A/G	A/G	A/T	A/G	G	A/G	A/G	A	G	G	A/G	G	A/C	A	A	A	A/C	A	A/G	A/C	A/G	A/G	G	G	G	G	G	G	G	A	G	C/G	G	A/G	A	A/G	A	G	A/C	A	A/T	A	A	A	G
Pf591	12-Dec-02	MLA	S	0	G	A	A	A	A	G	A	A	A	A	G	G	A	G	G	A	C	A	A	C	A	A	G	A	G	G	G	G	G	A	G	C	G	A	G	G	A	G	C	G	T	A	C	A	A
Pf592	18-Dec-02	MLA	S	0	A	A	A	G	A	A	A	A	G	G	A	G	A	A	G	T	A	T	G	A	G	A	G	A	G	A	G	G	G	G	A	G	A	A	G	G	G	G	A	A	A	G	A	A	A
Pf593	20-Dec-02	MLA	M	11	G	A	T	G	A	A	A	G	G	A/G	G	G	C	A/G	A	A/T	A	T	G	A	G	A	G	G	A/G	G	A	G	A/G	G	G	C	G	A	A	A	A	G	C	A	T	A	A	A/G	A
Pf594	30-Dec-02	MLA	M	22	A/G	A	A/T	A	G	G	A	A	A/G	G	G	G	A/C	A	A	T	C	A	G	A	A/G	A	G	G	G	G	G	G	A	A	G	G	G	G	A	G	A	G	A/C	G	T	A	C	A	A
Pf595	03-Jan-03	MLA	M	31	A/G	A	A	G	A	A/G	A	A	A	A/G	G	G	C	A	G	A	A/C	T	A	A	A	A/G	G	G	G	G	G	G	G	A	G	C/G	A/G	A	A/G	A/G	A	G	A/C	G	T	A	A	A/G	A/G
Pf596	07-Jan-03	MLA	M	15	A	G	A	A	G	A/G	A	A	A/G	A	G	G	C	G	G	A/T	C	A/T	A	A	A	A	G	G	G	A	A	G	A	G	G	C	A	A	A	G	A/G	G	C	A	A	A	A	A	A/G
Pf597	22-Jan-03	MLA	M	47	G	A	A	G	A/G	A/G	A/G	A	A/G	A/G	A	A/G	A/C	A	A/G	A/T	A/C	A	A/G	A/C	A/G	A/G	G	A/G	G	G	A/G	A	A/G	A/G	A/G	C/G	G	A/G	G	G	A/G	A	C	G	T	A/G	A/C	A	A/G
Pf598	04-Feb-03	MLA	S	0	A	A	A	A	A	A	A	A	A	A	G	G	A	G	G	T	A	T	A	C	A	A	A	G	A	G	G	G	G	A	G	C	A	G	A	G	A	G	C	A	T	A	C	A	A
Pf599	25-Feb-03	MLA	M	28	A	A	A/T	A	A	G	A/G	A	G	G	A/G	G	C	A	A	T	A	T	G	A	A	A/G	G	A/G	G	G	A/G	A/G	A	A	A/G	C/G	G	A/G	A/G	G	A	A/G	C	A	A/T	A	A	A/G	A
Pf600	26-Feb-03	MLA	S	0	G	A	A	G	A	G	G	A	A	G	G	A	A	G	G	A	A	A	G	C	G	A	G	G	A	G	G	A	G	A	G	C	G	A	G	A	A	G	C	G	T	A	A	A	A
Pf601	17-Mar-03	MLA	M	22	A	A	A	G	A	G	A	A	A	A	G	A/G	C	G	A	A/T	A	A	G	A	A	A/G	G	G	A	A/G	G	G	A	A	G	C	A/G	A	A	G	A	G	A	A	A/T	A	A	A	A/G
Pf602	31-Mar-03	MLA	S	0	G	G	A	A	G	A	A	A	G	G	G	A	A	A	A	A	A	A	A	C	A	A	G	G	A	A	G	G	A	A	G	C	G	A	A	G	G	G	C	A	T	A	A	G	G
Pf603	02-Apr-03	MLA	M	48	A	A	A/T	G	A/G	A/G	A/G	A/G	A/G	G	A	G	A/C	A/G	G	A/T	C	A/T	A/G	A/C	G	A	A	G	G	G	A/G	G	A/G	A/G	A/G	C/G	A/G	G	G	A	A/G	G	A/C	A/G	A	G	A/C	A	G
Pf604	03-Apr-03	MLA	M	33	A/G	A/G	A	A	A	A	A/G	A	G	A	G	G	C	A	A/G	A/T	C	T	A	A/C	A	A/G	G	G	A/G	G	A/G	G	G	A/G	A/G	G	A	G	A	G	A	G	A/C	A/G	A	A	C	A	G
Pf605	09-Apr-03	MLA	M	7	G	A	A	A	A	A	A	A	A	A	G	G	C	A	G	A	C	A	G	A	A/G	A	G	G	A	G	A/G	G	G	A	G	C	G	A	A	G	A	G	C	A	T	A	C	G	A
Pf606	14-Apr-03	MLA	S	0	A	G	A	A	A	G	A	A	G	A	G	G	A	A	A	A	A	A	A	A	G	G	G	A	A	G	G	G	G	A	G	C	G	A	G	A	A	G	A	A	A	A	C	A	A
Pf607	24-Apr-03	MLA	M	6	A	G	T	G	G	G	A	A	G	G	G	G	A	G	G	A	A/C	T	G	C	G	A	G	A/G	G	G	G	G	G	A	G	C	A	A	A	G	A	G	C	A	A	A	A	A	A
Pf608	24-Apr-03	MLA	M	30	A	A	T	A	A/G	A/G	A/G	A	A	G	G	A	A	G	A/G	A/T	A	T	G	A/C	G	G	G	G	A/G	G	G	A/G	A/G	G	G	G	G	A	A	G	A	G	C	A/G	A/T	A/G	A/C	A	A/G
Pf609	26-Apr-03	MLA	M	20	A	A	A/T	G	G	G	A/G	A	A/G	G	A/G	G	C	A	G	A	A	T	G	C	A	A	A/G	G	G	A	G	G	A	G	G	C	A	G	A	G	A	G	C	A/G	T	A	A/C	A	G
Pf610	28-Apr-03	MLA	S	0	A	A	A	A	A	A	A	G	G	A	G	G	C	A	G	A	C	A	A	A	A	A	G	G	G	A	A	G	A	A	G	C	G	A	A	G	A	G	C	A	A	G	A	G	A
Pf611	29-Apr-03	MLA	M	14	A	A	A	A	A	G	A	A	G	G	A/G	G	C	A/G	A	A/T	A	T	A/G	A	A	A/G	A/G	A	G	G	G	A	G	G	A	C	A	G	A	A	A	G	C	G	T	A	A	A	A
Pf612	29-Apr-03	MLA	M	6	G	G	A	A	A	A	G	A	A	G	G	A/G	A	G	G	A	A	A	G	A	G	G	G	G	G	G	A	A	G	A	G	G	G	A	A	G	A	G	A	G	T	A	A	A	G
Pf613	12-May-03	MLA	S	0	A	A	A	A	A	A	A	A	G	A	G	G	A	A	A	T	C	A	G	C	A	G	G	G	G	A	G	A	A	A	G	C	A	G	G	G	G	G	A	A	A	A	A	G	G
Pf614	19-May-03	MLA	M	48	G	A	A/T	A/G	A/G	A/G	A/G	A/G	G	G	A/G	A/G	A/C	A	A	A/T	A	A/T	G	A	A	A/G	A	G	G	A/G	A/G	A/G	A/G	A/G	A/G	C/G	A/G	A/G	A	G	G	A/G	C	G	T	A/G	A/C	A/G	A/G
Pf615	20-May-03	MLA	M	29	G	A	A/T	A	A	A	A	G	A/G	G	G	G	C	G	A	T	A/C	T	A/G	A/C	A/G	A	A/G	G	G	A/G	G	G	G	A	A/G	C	G	A	G	G	A/G	A/G	C	G	T	G	A/C	G	G
Pf616	22-May-03	MLA	M	73	A	A/G	A/T	A/G	A/G	G	A/G	A/G	A/G	G	A/G	A/G	A/C	G	G	A/T	A/C	A/T	A/G	A/C	A/G	A/G	A/G	A/G	A/G	A/G	A/G	G	A/G	G	A/G	C/G	A/G	A/G	A/G	A/G	A/G	A/G	A	A/G	A/T	A/G	A	A/G	A/G
Pf617	22-May-03	MLA	S	0	G	A	A	A	A	A	A	A	G	G	G	G	A	A	A	A	A	A	G	A	A	A	G	G	G	G	G	G	G	A	A	C	A	A	G	A	G	A	C	G	T	A	A	A	A
Pf618	27-May-03	MLA	M	9	A/G	A	T	A	A	G	A	A	A/G	G	G	G	C	G	G	T	C	A	G	C	A/G	A	G	A	G	G	A	G	G	G	G	C	G	A	G	A	A	G	C	A	A	G	A	G	A
Pf619	29-May-03	MLA	M	29	A/G	A/G	A	A	A	G	A	A	A/G	G	A/G	G	A	A	A/G	A	A	T	G	A	A	A/G	G	G	A	A/G	A	A/G	A/G	A/G	A/G	C	A	G	A/G	G	A/G	G	A/C	A	A/T	A	A	G	A/G
Pf620	09-Jun-03	MLA	M	24	A	G	A/T	A	G	A/G	G	A/G	A/G	A/G	G	G	A/C	A	G	T	A	T	G	A/C	G	A	A/G	A/G	G	G	G	G	G	G	A	G	A	A	A/G	A	A	A	C	A	A/T	A	A	A	A/G
Pf621	17-Jun-03	MLA	M	43	A	A/G	A/T	A	A/G	A/G	A/G	A/G	G	G	G	A/G	C	A	A	A	A/C	A/T	G	A/C	A/G	G	G	G	A/G	G	A	G	A/G	G	A	C/G	G	A	A/G	G	A	G	A/C	G	A/T	A/G	A/C	A/G	G
Pf622	20-Jun-03	MLA	M	18	G	G	A/T	A	A	G	A	A	G	G	G	G	C	G	A	A/T	A/C	A/T	A/G	A	G	A/G	A	A/G	G	A/G	A	G	G	G	G	G	G	A	A	G	A	G	C	G	T	A	C	A	A
Pf623	24-Jun-03	MLA	S	0	G	A	A	A	A	A	A	A	G	A	G	G	C	A	A	A	A	A	G	A	G	A	G	G	A	G	G	G	A	A	G	C	A	G	A	A	A	G	C	A	T	A	A	A	A
Pf624	28-Jun-03	MLA	S	0	G	A	A	G	A	A	A	G	G	A	G	A	A	A	G	T	A	T	G	A	G	G	A	A	G	A	G	G	G	G	G	C	A	A	A	G	A	G	C	G	T	A	A	A	G
Pf625	15-Jul-03	MLA	S	0	A	G	A	A	A	G	A	G	G	G	A	G	C	A	A	A	A	A	A	A	A	A	A	G	G	A	G	A	G	G	G	C	G	A	A	A	A	G	A	A	A	A	A	A	A
Pf626	23-Jul-03	MLA	S	0	G	G	A	A	A	G	A	G	G	A	G	G	C	A	A	A	A	A	A	A	A	A	G	G	G	G	G	G	G	G	G	C	G	G	A	G	A	G	C	G	T	A	A	A	G
Pf627	25-Jul-03	MLA	M	7	A	A	A/T	G	G	A/G	G	A	A	A	G	A	A	G	G	T	A	A/T	G	A	A	A	G	G	G	A	G	G	G	G	G	C	A	A	A	G	A	G	C	A	A	A	A/C	A	A/G
Pf628	02-Aug-03	MLA	M	29	A/G	A/G	T	A	A	G	G	A	A/G	G	G	G	C	A	A	A	A/C	T	A	C	A	A/G	G	A	G	A/G	G	G	G	A/G	G	C	G	G	G	G	A/G	G	C	A/G	T	A	A/C	A/G	A/G
Pf629	04-Aug-03	MLA	M	17	A/G	A	A	G	A	G	A	A	A/G	G	G	G	C	A	A	A	A/C	T	G	A/C	A/G	A/G	G	G	G	G	G	G	A	A	G	C	A	A	A	G	A	G	C	A/G	A/T	A/G	C	A	A
Pf630	06-Aug-03	MLA	M	34	A/G	G	A	A	A/G	A/G	A	A	A/G	G	A/G	G	C	A	G	A	C	A/T	A/G	C	A	A/G	G	A	G	A/G	G	A/G	A/G	G	G	G	G	G	A	G	A/G	G	C	A/G	A	A	A	G	A/G
Pf631	08-Aug-03	MLA	M	9	A	A	A/T	A	A	G	A	A	A	A/G	G	G	C	A	G	A	A/C	A	A	C	A	A	A	G	G	G	A	G	A	A	G	C	A	G	G	A	A	G	C	A	A	A	A	G	A
Pf632	13-Aug-03	MLA	M	35	A/G	A/G	A	A	G	G	A	A/G	A/G	G	A/G	G	C	A	A	A	C	A	A/G	A	A	A	G	G	G	G	A/G	A/G	A/G	A/G	G	C	G	A	A/G	A/G	A	G	A/C	A/G	A/T	A/G	A	A/G	A/G
Pf633	13-Aug-03	MLA	M	8	A	A	A	A	A	A	A	A	A	A	A/G	G	C	A	A	T	C	T	G	A	A	A	G	G	G	G	A	A	G	A	G	C	G	A	G	A	A	A/G	C	G	A	A	A	G	A
Pf634	03-Sep-03	MLA	S	0	A	G	A	A	G	G	A	G	G	G	G	G	A	A	A	T	A	T	G	A	G	A	G	G	G	G	G	G	G	A	G	C	G	G	G	A	A	G	C	A	A	A	C	G	A
Pf635	22-Sep-03	MLA	M	10	A	A	A	A	A	A/G	A	A	G	G	A	G	A	A	G	T	A	T	G	A	G	A	G	A	G	A	G	G	G	G	A	G	A	A	A/G	A/G	A/G	G	A	A	A	A	A	A	A
Pf636	06-Oct-03	MLA	S	0	G	G	T	A	A	A	A	A	G	A	G	G	A	A	A	T	A	T	A	A	A	A	G	G	G	G	G	G	G	G	G	C	A	G	A	G	A	G	C	A	A	G	A	G	A
Pf637	20-Oct-03	MLA	S	0	G	G	A	G	A	G	A	G	A	A	G	G	C	A	A	A	C	A	G	C	A	A	G	G	A	A	G	A	A	G	G	C	A	A	A	A	A	G	C	G	A	A	A	A	A
Pf638	28-Oct-03	MLA	S	0	A	G	A	A	G	A	A	A	G	A	G	A	C	A	G	T	C	A	G	A	G	A	G	G	G	G	G	G	A	A	A	C	A	G	A	A	A	G	C	A	T	A	C	A	A
Pf639	01-Nov-03	MLA	M	22	A	A	A	A	A/G	A/G	A	A/G	A/G	G	A/G	G	C	A	A	T	C	A/T	G	A	A	A	A/G	A/G	G	G	A/G	A/G	G	A	G	C	G	A	A	G	A	A	C	G	A	A	A	A/G	A/G
Pf640	07-Nov-03	MLA	M	29	A	A	A/T	A	A	A	G	A/G	G	A	A	A/G	C	A	A/G	A/T	A/C	T	G	A	A/G	A	G	A	A/G	G	G	A/G	A	A	G	C/G	G	A/G	G	A/G	A/G	G	A	A/G	A	A	A	A	A
Pf641	14-Nov-03	MLA	M	8	G	A	A	A	A	A	A	G	A	A	G	G	A	A	A	T	C	A/T	A	A	A/G	A	G	G	G	G	A	G	A	G	G	C	A	A	A	A	A	G	C	A	A	A	C	A	A
Pf642	20-Nov-03	MLA	S	0	G	A	A	G	A	A	A	A	A	G	A	G	C	A	G	A	A	A	G	C	A	A	G	A	G	G	A	G	G	A	G	G	A	G	G	G	A	G	C	G	T	A	A	G	A
Pf643	30-Nov-03	MLA	S	0	A	G	A	G	A	A	A	A	A	G	G	G	C	A	G	T	A	T	G	A	G	G	A	A	G	A	G	G	G	G	G	C	G	A	A	A	A	G	C	G	T	A	A	A	G
Pf644	08-Dec-03	MLA	S	0	A	A	A	A	A	G	G	A	A	A	G	G	A	A	A	A	C	T	G	A	G	A	G	G	G	G	G	G	G	A	G	C	G	A	A	A	G	A	C	A	A	A	C	A	A
Pf645	10-Dec-03	MLA	S	0	G	G	T	A	A	G	A	A	G	G	G	G	C	A	A	A	A	T	A	A	G	A	G	A	G	G	A	G	A	A	G	C	G	A	G	G	A	G	C	A	A	A	A	G	G
Pf646	14-Dec-03	MLA	S	0	A	A	A	G	A	A	A	G	G	A	G	A	A	A	G	T	A	T	G	A	A	G	G	G	G	A	G	G	G	G	G	C	A	A	A	A	A	G	A	G	T	A	A	A	G
Pf647	22-Dec-03	MLA	M	33	A/G	A/G	A	A	A/G	A/G	A/G	A/G	A/G	A/G	A/G	G	C	A	A	A	C	A/T	G	A	A	A	G	A/G	G	G	G	G	G	A	G	C	G	A	A	A	A/G	G	C	A	A	A	A/C	A	A
Pf648	25-Dec-03	MLA	S	0	A	G	T	A	A	A	G	A	A	G	G	G	C	G	A	T	A	A	G	A	A	A	G	G	G	G	A	G	A	G	G	C	A	A	G	G	G	G	C	A	A	A	A	A	A
Pf649	06-Jan-04	MLA	S	0	A	G	T	A	A	A	A	A	G	A	G	A	C	G	A	A	A	T	A	A	G	A	A	G	G	G	G	G	A	G	G	C	G	A	A	G	A	G	C	A	A	A	A	G	G
Pf650	10-Jan-04	MLA	M	21	A	A/G	A/T	A/G	A	A	A	A	G	A	G	G	C	G	A/G	A	A	T	G	A	G	A/G	A/G	G	G	G	A/G	G	A	A/G	G	C	A/G	A	A	A/G	A	G	C	A	T	A	A	A/G	A/G
Pf651	11-Jan-04	MLA	M	7	A	G	A/T	A	A	A	A	A	A	A	G	G	C	A	A	A	A	T	G	C	A	A	G	A	G	A	G	G	A	A	G	C/G	G	A	G	G	A	G	A	A	A	A	A	A	G
Pf652	18-Feb-04	MLA	M	9	A	A	A	G	A	A/G	A	A	G	G	G	G	C	G	A	T	C	A	A	A	A	G	G	G	G	G	G	A	A	A	G	C	A	G	A	A/G	A	G	C	A/G	A	A	A/C	A	A
Pf653	29-Feb-04	MLA	M	7	G	A/G	A	A	A	A	A	A/G	A	G	A/G	G	C	A	G	A/T	A	T	A	C	G	A	G	G	A/G	A	G	G	G	A	G	G	A	A	A	G	A	G	A	A	A	G	A	G	A
Pf654	06-Mar-04	MLA	S	0	G	G	T	A	A	G	A	A	G	G	G	G	C	A	A	T	C	A	G	C	A	A	G	G	G	G	G	A	G	G	G	C	G	A	A	G	A	G	C	G	A	A	A	A	A
Pf655	28-Apr-04	MLA	S	0	G	A	A	A	A	G	A	A	A	G	G	G	A	A	G	T	A	T	G	C	G	A	G	A	G	G	A	G	G	A	G	C	A	A	A	A	A	G	C	G	A	A	A	G	G
Pf656	29-Apr-04	MLA	M	6	G	A/G	A	A	A	A/G	A	A	A	G	G	G	A/C	A	G	T	A	A/T	G	C	G	A	G	A	G	G	A	G	G	A	G	C	A	A	A	A	A	G	C	G	A	A	A	G	G
Pf657	30-Apr-04	MLA	M	36	A/G	G	A/T	A	A	A/G	A	A	A/G	G	G	G	C	A	A/G	T	A	T	G	C	A/G	A/G	A/G	A	G	G	A	A/G	G	A	G	G	A/G	A/G	A/G	G	A	G	C	A/G	A	A	A	A/G	A/G
Pf658	10-May-04	MLA	M	41	G	A/G	A/T	A	A	A/G	A	A/G	A/G	G	G	A/G	C	A/G	G	A/T	A	T	G	C	A/G	A/G	A/G	A/G	A/G	G	A	A/G	G	A	G	G	A/G	A/G	A/G	G	A/G	G	C	A/G	A	A	A	A/G	G
Pf659	26-May-04	MLA	S	0	A	G	A	A	A	G	G	A	A	G	G	G	C	G	G	A	C	A	A	A	G	A	A	A	G	G	A	A	G	A	G	C	A	A	A	A	A	G	A	G	T	A	C	A	A
Pf660	27-May-04	MLA	S	0	G	A	T	G	A	A	A	A	G	A	G	G	A	G	G	A	A	A	G	A	A	A	G	G	G	G	G	A	A	G	G	C	A	G	G	G	G	G	C	A	A	A	A	A	A
Pf661	27-May-04	MLA	M	15	A	G	A/T	G	A	G	A	A	G	G	A/G	A/G	C	A	G	A	A	A	G	C	G	A/G	G	G	A	G	A/G	G	A	A	G	G	G	A	G	A/G	A	G	C	A	A	A	A	A/G	A
Pf662	28-May-04	MLA	M	31	G	A/G	A/T	A	A	A	A	A	A/G	A/G	A/G	A/G	A	A	A	A	A/C	A/T	A/G	A/C	G	A	G	A	G	G	G	G	A/G	A	G	C/G	A/G	A/G	A	G	A/G	G	C	G	T	A	A/C	A/G	A
Pf663	31-May-04	MLA	M	36	A/G	G	A	A	A/G	A/G	A	A/G	A	G	A/G	G	C	A	A/G	A	A/C	A	G	A/C	A/G	A/G	G	A/G	G	A/G	G	G	A	A	G	C/G	A	G	A	A/G	A/G	A/G	C	G	T	A	C	A	A
Pf664	31-May-04	MLA	M	10	A	A	A	G	G	G	A	G	G	A	A	G	A	A	G	A	A	T	A	A	A/G	A	G	G	G	G	A	G	A	A	G	C	A	G	A	A	G	G	C	G	A	A	C	A	A
Pf665	31-May-04	MLA	S	0	A	A	A	G	G	G	A	G	G	A	A	G	A	A	G	A	A	T	A	A	A	A	G	G	G	G	A	G	A	A	G	C	A	G	A	A	G	G	C	G	A	A	A	A	A
Pf666	08-Jun-04	MLA	S	0	G	G	A	A	G	G	A	A	A	G	A	G	C	A	G	A	A	A	A	C	G	A	G	A	A	G	G	G	G	A	G	C	A	A	A	G	A	G	C	G	T	A	C	A	G
Pf667	08-Jun-04	MLA	S	0	G	G	A	A	A	G	A	A	A	A	G	G	C	A	G	A	A	A	A	A	A	A	G	G	G	G	G	G	G	G	G	C	G	G	A	G	A	G	C	G	T	A	A	A	G
Pf668	13-Jun-04	MLA	S	0	A	G	A	A	A	G	A	A	G	G	G	G	A	A	G	A	A	A	A	C	A	G	G	G	G	G	A	G	A	G	G	C	G	A	G	G	A	G	A	G	T	A	A	A	G
Pf669	16-Jun-04	MLA	M	10	G	G	T	A	A	A/G	A	A	A	G	G	G	A/C	G	G	T	A	T	G	C	A	A	G	A	G	G	A	A	G	G	G	G	G	A	A	A/G	A	G	C	A	A	A	C	A	G
Pf670	27-Jun-04	MLA	M	26	A/G	A/G	A	A	A	A/G	G	A	A	G	G	G	C	A/G	A	A/T	A	T	A/G	A	A/G	A	G	A	A/G	G	A/G	G	A	A	G	C/G	G	G	A	G	A/G	G	A/C	A	A/T	G	A/C	A/G	G
Pf671	28-Jun-04	MLA	M	32	A	A	A	A	A	A/G	A/G	A	A/G	A/G	A/G	A/G	C	A	A	A/T	A/C	A/T	G	A	G	A/G	G	A	A/G	A/G	A/G	G	A/G	A	G	C/G	G	A/G	A	G	A/G	G	A/C	A/G	A/T	A/G	A	G	G
Pf672	06-Jul-04	MLA	M	10	G	G	A	A	A	A	A	A	G	A/G	G	G	C	A	A	A	A	T	G	A	A	A	A/G	G	G	G	G	G	G	A	G	C	A	G	A	A/G	G	A/G	C	A	A	A/G	A/C	A/G	A
Pf673	08-Jul-04	MLA	S	0	A	G	A	G	A	G	A	A	G	A	A	A	C	G	G	A	C	A	A	C	G	A	G	A	G	A	G	A	A	A	G	C	G	A	G	A	A	G	C	A	T	A	A	G	A
Pf674	10-Jul-04	MLA	M	6	G	G	A	A	A	A	G	A	A	G	A	G	A/C	A	A	A	C	A	G	C	G	A	G	A	G	G	G	G	A	A/G	G	G	A	G	A	G	A	G	C	A	A	A	A	A	A/G
Pf675	05-Aug-04	MLA	M	26	A/G	G	T	A	A/G	A/G	A	A	A	A	G	G	A/C	A	G	A/T	A	T	A/G	A/C	A/G	A	A	A	G	G	A	G	G	A/G	G	C	G	A/G	A	A/G	A/G	G	A	A	A	A	A	A/G	A/G
Pf676	09-Sep-04	MLA	M	12	A	A	A	A	G	G	A	A	A	G	G	G	A/C	A/G	A	A	A	T	A/G	A	A/G	A	A/G	G	A/G	G	A/G	G	G	A	G	G	A	A	G	A	A	G	A	A	T	A	C	A	G
Pf677	16-Sep-04	MLA	S	0	G	A	T	G	A	A	A	A	G	A	G	A	A	G	G	T	C	T	G	A	A	A	G	G	G	G	G	A	A	G	G	C	A	A	G	A	G	G	C	A	A	A	A	A	A
Pf678	01-Oct-04	MLA	S	0	A	A	A	A	A	G	A	A	G	G	G	G	C	A	A	T	C	T	G	A	G	A	A	G	G	G	A	G	G	G	G	C	A	G	A	G	A	G	C	G	T	A	A	G	G
Pf679	02-Oct-04	MLA	S	0	A	G	A	A	A	A	A	G	G	G	G	G	C	A	G	A	A	A	A	C	G	G	G	G	A	G	G	G	G	A	G	C	A	G	A	G	A	G	A	A	A	G	C	A	A
Pf680	08-Oct-04	MLA	S	0	A	A	A	G	A	G	A	G	G	G	G	G	C	A	A	A	A	A	A	A	G	A	A	G	G	G	G	A	A	A	G	C	G	A	G	G	A	G	C	G	T	A	A	A	A
Pf681	09-Oct-04	MLA	M	26	G	A/G	A/T	A	A/G	G	A	A	A	G	G	A/G	C	A/G	A	A	A/C	T	G	A	G	A	G	A/G	G	G	A/G	G	A/G	A/G	G	C/G	A	G	A	A	A	G	C	A/G	A	A	A	G	G
Pf682	10-Oct-04	MLA	S	0	A	G	A	A	A	A	A	G	G	A	A	A	A	A	G	A	A	T	G	A	G	A	G	G	A	A	G	A	A	A	G	G	G	A	A	G	A	G	A	A	A	G	C	A	A
Pf683	11-Oct-04	MLA	S	0	A	A	T	A	A	G	G	A	G	G	G	G	A	G	G	A	C	A	G	A	A	A	G	G	G	A	A	A	G	G	G	C	A	G	A	A	A	G	C	A	A	A	A	A	A
Pf684	18-Oct-04	MLA	S	0	A	A	T	A	A	A	A	G	A	G	G	G	C	G	A	T	A	T	G	A	A	G	G	G	G	G	A	G	A	A	G	C	G	A	G	A	G	G	C	G	T	A	A	A	G
Pf685	02-Nov-04	MLA	S	0	G	G	T	A	A	G	A	G	G	A	A	G	A	A	A	T	A	A	A	C	G	A	A	A	G	G	A	G	A	A	G	C	G	A	A	A	A	G	C	G	A	G	C	G	A
Pf686	16-Dec-04	MLA	M	14	A	A/G	A	A	A	A/G	A	A/G	A/G	A	G	G	A	A	A	T	A	A	G	A	G	A/G	G	G	A	G	G	G	G	A	G	C	A/G	G	A	A	A	G	A/C	A	A	G	A	A	A
Pf687	14-Feb-05	MLA	M	14	G	A	A	A	A	A	A	A	A	A	G	G	C	A	G	A	A	A	A/G	C	G	A	G	G	G	G	G	G	A	G	A	C	G	A	A	A/G	A/G	A	C	G	A	A	C	A/G	A/G
Pf688	28-Jul-05	MLA	M	31	A/G	A	A	A/G	A	A	A	A	A/G	G	A/G	G	A/C	A	G	A/T	A	T	G	A	G	A	A/G	A/G	G	A	G	G	G	G	A/G	C/G	A	A	A/G	G	A/G	A/G	A/C	A	A	G	A	A/G	A
Pf689	11-Dec-07	MLA	M	27	A/G	A	A/T	A	A	A/G	A/G	A	A/G	A	G	A/G	A	A	A	T	A	A/T	A/G	C	A/G	G	G	A/G	A	G	G	G	G	G	G	C	G	A	A	A/G	A	G	C	G	T	A	A/C	A/G	A
Pf690	31-Dec-07	MLA	S	0	A	G	A	G	A	A	A	A	G	G	G	G	A	A	A	A	C	A	G	A	A	G	G	G	A	G	G	A	A	A	G	C	G	A	G	A	A	G	C	G	T	A	A	A	A
Pf691	08-Jan-08	MLA	S	0	G	A	A	G	A	A	A	A	A	G	G	G	A	G	A	A	A	A	A	A	A	G	G	A	G	A	G	G	G	A	G	C	G	A	G	A	A	G	C	G	A	G	C	A	G
Pf692	06-May-08	MLA	S	0	A	G	A	G	A	G	G	A	A	G	G	G	A	G	A	A	C	A	A	A	G	A	G	G	G	G	A	G	A	A	G	C	G	A	A	G	G	G	C	A	A	A	A	A	G
Pf693	07-Jun-08	MLA	S	0	A	A	T	A	A	G	G	A	G	A	A	G	A	A	G	T	C	A	A	A	A	A	G	G	A	G	G	G	A	A	G	G	G	A	A	G	A	G	C	A	A	A	C	A	G
Pf694	11-Jun-08	MLA	S	0	A	G	A	G	G	G	A	A	G	A	G	A	C	A	A	T	C	T	G	C	G	G	A	G	A	G	G	G	G	A	G	C	G	A	A	G	A	A	C	A	A	A	A	G	A
Pf695	16-Jun-08	MLA	M	6	G	G	A	G	A	A	G	A	G	G	G	G	A	A	A	A	A	T	G	A	G	A	A	A	G	G	G	G	G	A/G	A/G	C	G	A	G	G	A	G	A	A/G	A/T	A	A/C	A	A
Pf696	19-Jun-08	MLA	M	13	G	G	A	A	A	A	A	A	A	G	G	G	A	A	G	T	C	A	A	A	A	A	G	G	A/G	G	G	G	A	A	G	C/G	A/G	A	A	G	A/G	G	C	A/G	A/T	A	A	A	G
Pf697	23-Jun-08	MLA	S	0	G	A	A	A	A	G	G	A	A	A	A	G	A	A	G	A	A	T	A	A	G	A	G	A	G	G	G	G	G	G	G	G	A	A	A	A	A	G	C	A	A	A	C	A	A
Pf698	23-Jun-08	MLA	M	21	A/G	G	A	A/G	A/G	A	A	A	A/G	A	A/G	A/G	A	A/G	G	A	A	T	G	A	A	A	G	G	G	G	A/G	G	A/G	A/G	G	G	G	A	A	A/G	G	G	A	A	A	A	A	A	G
Pf699	01-Jul-08	MLA	S	0	G	A	A	A	G	A	A	A	A	G	G	G	A	A	G	A	A	A	G	A	A	A	G	A	G	G	A	G	A	A	G	G	A	A	A	G	A	G	C	A	A	G	C	A	A
Pf700	02-Jul-08	MLA	S	0	G	A	T	G	A	A	A	G	G	G	G	G	A	A	A	A	A	T	A	A	G	A	G	G	G	G	G	A	G	G	A	C	G	A	G	A	A	G	C	A	A	G	C	G	G
Pf701	07-Jul-08	MLA	S	0	A	G	A	G	A	G	G	A	A	G	G	G	A	G	A	A	C	A	A	A	G	A	G	G	G	G	A	G	A	A	G	C	G	A	A	G	G	G	C	A	A	A	A	A	G
Pf702	08-Jul-08	MLA	S	0	G	G	A	A	A	A	A	A	G	A	A	A	A	A	A	T	C	T	G	C	G	G	A	G	A	G	G	A	G	A	G	C	G	A	G	A	G	G	C	G	A	G	C	A	A
Pf703	14-Jul-08	MLA	S	0	G	A	T	G	A	A	A	G	G	G	G	G	A	A	A	A	A	T	A	A	G	A	G	G	G	G	G	A	G	G	A	C	G	A	G	A	A	G	C	A	A	G	C	G	G
Pf704	15-Jul-08	MLA	M	11	A	A	A/T	A/G	A	A	A	A	A/G	G	A/G	G	A/C	G	A	A	A	T	A	C	A	A	G	G	G	G	G	G	A	A	G	C/G	A/G	A/G	A	A	A	G	A	G	T	A	A	A	G
Pf705	21-Jul-08	MLA	S	0	A	G	T	A	A	G	A	A	G	G	A	A	A	A	A	A	A	T	G	A	A	A	G	G	A	G	G	G	A	G	A	C	G	G	A	A	A	G	A	A	A	G	A	G	G
Pf706	23-Jul-08	MLA	M	23	G	G	A/T	A	A	G	A/G	A/G	A	G	G	G	A/C	G	A	A/T	A	A/T	A/G	A/C	A	A/G	G	G	G	G	A	G	A/G	G	G	G	A/G	A/G	A	G	A	G	C	A	A	A	A/C	A	A
Pf707	28-Jul-08	MLA	M	9	A	G	A	G	A	G	A	G	G	G	A/G	A/G	A	G	G	A	C	A	G	A/C	A/G	A	G	A	A	G	A	G	G	G	G	C	A	G	A	G	A/G	G	A/C	A	A	G	A	G	A
Pf708	30-Jul-08	MLA	S	0	A	A	A	G	A	A	G	A	A	A	G	A	A	A	G	A	A	A	A	A	A	A	G	G	A	G	G	G	A	G	G	C	G	A	A	G	A	G	C	A	A	G	C	A	G
Pf709	04-Aug-08	MLA	S	0	A	G	A	A	A	G	A	G	G	A	G	G	C	A	A	A	C	A	A	C	G	G	G	G	G	G	G	G	G	G	A	C	A	G	A	A	A	A	C	A	A	G	A	G	A
Pf710	04-Aug-08	MLA	M	47	G	A/G	A/T	A	A/G	A/G	A/G	A	G	G	A/G	A/G	C	A	G	A	A/C	A/T	A/G	A/C	G	A/G	G	G	G	G	G	G	A/G	A/G	G	C/G	A/G	A/G	G	A/G	A/G	G	A/C	G	A/T	A/G	A	A/G	A/G
Pf711	08-Aug-08	MLA	M	35	A	A/G	A/T	A	A/G	G	A/G	A	A/G	A/G	G	G	C	A	A	T	C	A/T	G	C	G	A/G	G	G	G	G	G	G	A/G	A/G	G	C/G	A/G	G	A	A/G	A/G	G	A/C	G	T	A	C	A/G	A/G
Pf712	09-Aug-08	MLA	S	0	A	G	A	G	G	G	A	A	A	A	A	G	A	G	G	A	C	A	G	C	G	A	G	G	G	A	A	G	G	A	G	G	G	A	A	G	A	G	C	A	A	A	C	A	A
Pf713	12-Aug-08	MLA	S	0	G	A	A	G	A	A	A	A	A	G	G	G	C	A	G	A	A	A	A	C	A	A	G	G	A	G	G	G	G	A	G	G	G	A	A	A	A	G	A	A	A	A	C	A	A
Pf714	13-Aug-08	MLA	S	0	G	G	A	A	A	A	A	A	G	G	A	G	A	A	G	T	A	T	G	A	G	A	G	G	G	A	G	G	G	G	A	C	A	G	A	G	G	G	A	A	A	G	A	A	A
Pf715	18-Aug-08	MLA	M	14	A	A	A	G	G	G	A	A/G	A	G	G	G	C	A/G	G	A/T	A	A	A	A	G	A	G	G	G	G	A/G	G	A	G	G	C	G	A	G	A	A	G	C	G	A	A	A	A	G
Pf716	20-Aug-08	MLA	S	0	A	A	A	A	A	A	A	A	A	G	A	A	C	A	A	T	C	A	A	A	A	A	G	G	G	G	G	G	G	G	G	C	A	G	G	A	A	G	C	G	A	A	A	A	A
Pf717	22-Aug-08	MLA	S	0	G	A	A	A	G	A	A	G	A	A	A	G	C	A	A	T	A	A	G	A	G	G	G	G	A	G	A	G	A	A	G	C	G	A	G	A	G	G	C	G	T	A	A	A	G
Pf718	04-Sep-08	MLA	S	0	A	A	T	A	A	G	A	A	G	G	A	G	A	A	A	A	C	A	G	A	G	A	G	G	G	G	A	G	A	G	G	C	A	G	G	A	A	G	C	A	A	A	A	A	A
Pf719	05-Sep-08	MLA	S	0	G	A	T	A	A	G	G	A	A	G	A	G	A	A	A	A	A	A	A	A	G	A	G	G	A	G	A	G	A	G	G	G	A	A	G	G	A	G	A	A	A	A	A	A	A
Pf720	10-Sep-08	MLA	M	7	A	A	A	G	G	G	A	A	A	G	G	G	C	A	G	A	C	A	A	A/C	A	G	G	G	G	G	A	G	A	A	G	C	G	A	G	A	A	G	C	G	A	A	A	A	G
Pf721	20-Sep-08	MLA	M	13	G	A	T	A	A	A	A	A	A	A/G	A	G	A	A	G	A	C	A	A	A	A	A	G	G	A	A	G	G	A/G	A	A/G	C	A	A	A	G	A	G	C	A	A	A	A	A	A
Pf722	23-Sep-08	MLA	S	0	A	A	A	A	A	A	A	A	A	G	A	G	A	A	A	A	C	A	A	A	A	G	G	G	G	G	G	G	G	A	G	C	G	A	A	G	A	G	C	G	T	A	A	A	A
Pf723	01-Oct-08	MLA	S	0	G	G	A	A	A	A	A	G	G	G	G	G	C	A	A	T	C	A	G	C	G	G	G	G	G	G	G	A	G	G	G	C	A	G	A	A	G	A	C	A	T	A	A	G	G
Pf724	13-Oct-08	MLA	M	39	G	A/G	A/T	A	A	A/G	G	A	G	G	G	G	A/C	A/G	A	A	A	T	G	A/C	G	A/G	G	A/G	G	A/G	G	G	A/G	A	A/G	G	A/G	A/G	A	G	A/G	G	C	A/G	A	A	A/C	A	G
Pf725	16-Oct-08	MLA	M	9	G	A	A	A	A	G	G	A	A/G	G	A	G	C	A	G	A	A	T	G	A	G	A/G	G	G	G	A	G	G	A	A	A	G	G	A	G	A	A	G	A	A	A	A	A	A	A/G
Pf726	26-Oct-08	MLA	S	0	G	G	A	G	G	A	A	G	G	G	A	G	A	A	A	T	A	T	G	C	G	A	G	A	G	G	G	G	A	A	G	C	A	G	G	G	G	G	A	G	T	A	A	A	G
Pf727	26-Oct-08	MLA	M	21	G	A	T	A	A	A/G	A	A	G	G	G	G	A/C	G	A	A	C	A	A/G	A	A/G	A	G	A/G	G	G	A/G	G	A/G	A/G	A/G	C	G	A/G	A	G	A	G	A	A/G	A	G	A/C	A	G
Pf728	03-Nov-08	MLA	M	20	G	A	A	G	A	A/G	A	A	G	G	G	G	C	A	G	A	C	A	G	A	A	A	A/G	A/G	G	G	G	A/G	A/G	G	A	C	G	G	A	G	A	G	C	G	T	A	A	A	A/G
Pf729	03-Nov-08	MLA	S	0	G	G	A	A	A	G	A	G	A	A	G	A	A	A	G	A	C	A	A	C	A	A	G	G	G	A	G	A	G	A	G	G	G	A	A	G	A	G	C	A	A	A	A	A	G
Pf730	03-Nov-08	MLA	S	0	G	G	A	A	A	G	A	G	A	A	G	A	A	A	G	A	C	A	A	C	A	A	G	G	G	A	G	A	G	A	G	G	G	A	A	G	A	G	C	A	A	A	A	A	G
Pf731	03-Nov-08	MLA	M	11	G	A	A	A	A	A/G	A	A	A	G	G	G	A	A	G	A	A	A	G	A	G	A	G	A/G	G	G	A/G	A	G	A	A	C/G	A	A	G	G	A	G	A	G	A	A	A	A	A
Pf732	14-Nov-08	MLA	S	0	A	A	T	A	A	G	A	A	G	G	A	G	A	A	A	A	C	A	G	A	G	A	G	G	G	G	A	G	A	G	G	C	A	G	G	A	A	G	C	A	A	A	A	A	A
Pf733	25-Nov-08	MLA	S	0	G	A	T	A	A	A	A	A	G	G	G	G	C	A	A	A	A	T	G	A	A	G	G	G	G	G	G	A	G	A	G	C	G	A	A	G	A	G	A	G	A	G	C	A	A
Pf734	01-Dec-08	MLA	S	0	G	G	T	A	A	A	A	A	G	G	G	G	A	G	A	A	A	T	G	A	G	G	G	A	G	G	G	A	A	G	G	C	A	G	A	G	A	G	C	G	T	A	C	A	G
Pf735	04-Dec-08	MLA	S	0	G	A	A	A	A	G	A	G	G	G	G	G	C	G	A	A	C	A	G	A	G	A	G	G	G	A	A	G	A	G	G	G	A	G	A	G	A	G	C	G	A	A	A	A	G
Pf736	11-Dec-08	MLA	S	0	G	G	A	G	A	A	G	A	G	G	G	G	C	A	A	A	A	A	G	A	A	A	G	A	A	G	G	A	G	A	G	C	G	A	A	G	A	G	C	A	A	A	C	A	G
Pf737	27-Dec-08	MLA	S	0	G	G	A	G	A	A	A	A	G	A	A	G	C	A	A	A	A	T	G	A	A	A	G	G	A	G	A	G	G	G	G	C	G	A	A	A	A	G	C	A	A	A	C	A	A
Pf738	07-Jan-09	MLA	M	17	G	G	A	A/G	A	A	A	A	A	G	G	A/G	C	A	A/G	A	A	A	G	A/C	A/G	A	G	G	G	G	G	G	G	A	G	C/G	A	A/G	A	G	A	G	A	A	A	A	A	A	A
Pf739	19-Jan-09	MLA	S	0	A	A	A	A	A	A	A	A	A	G	G	G	A	A	A	A	C	T	G	A	A	G	G	A	G	A	G	G	A	G	G	C	G	A	A	G	A	G	C	A	A	A	A	A	A
Pf740	20-Jan-09	MLA	S	0	A	A	A	A	A	A	A	A	A	G	A	A	C	A	A	T	C	A	A	A	A	A	G	G	G	G	G	G	G	G	G	C	A	G	G	A	A	G	C	G	A	A	A	A	A
Pf741	23-Jan-09	MLA	S	0	A	G	A	A	A	A	G	A	A	G	G	G	A	A	A	A	A	A	G	C	G	G	G	A	G	A	G	A	A	G	G	C	G	A	A	G	A	G	A	A	A	G	A	G	A
Pf742	27-Mar-09	MLA	S	0	A	G	A	A	G	A	A	A	G	G	A	A	A	G	G	A	C	A	G	A	G	A	G	A	G	G	A	G	A	A	G	C	G	A	G	G	G	A	C	G	T	A	C	A	A
Pf743	27-Apr-09	MLA	M	24	A/G	G	A	A/G	A	A/G	G	A	A/G	G	G	G	C	A	A	A	A	A	G	A/C	A/G	A	G	A	A	G	G	A	G	A/G	G	G	A/G	A	G	G	A	G	A/C	A	A	G	A/C	A/G	G
Pf744	02-May-09	MLA	S	0	G	A	A	A	A	G	A	A	G	A	G	G	A	G	A	A	A	A	G	C	G	G	G	G	G	G	G	G	G	A	G	C	G	A	A	G	A	G	C	A	A	G	A	A	G
Pf745	13-May-09	MLA	S	0	G	A	A	G	G	G	G	A	G	G	G	A	A	G	G	A	C	A	G	A	G	A	G	G	G	G	G	G	G	A	G	C	G	G	A	A	A	A	C	A	A	G	A	A	G
Pf746	14-May-09	MLA	S	0	G	G	A	G	A	A	A	A	A	A	A	G	C	A	A	T	A	T	G	C	A	G	G	A	G	G	G	A	A	A	G	C	G	A	G	A	A	G	A	A	A	A	C	A	G
Pf747	19-May-09	MLA	S	0	G	A	A	G	G	G	G	A	G	G	G	A	A	G	G	A	C	A	G	A	G	A	G	G	G	G	G	G	G	A	G	C	G	G	A	A	A	A	C	A	A	G	A	A	G
Pf748	22-May-09	MLA	M	6	G	A	A	A	A	A/G	G	A	A	A	A	G	C	A	G	A	A	T	G	A	G	A/G	G	A	G	A	G	G	A	G	G	G	G	A	A	A	A	G	A	G	A	A	A	A	G
Pf749	25-May-09	MLA	M	7	A	A	T	A	A	A/G	A	G	A	A	G	G	A/C	A	A/G	T	A/C	A/T	G	A	A	A	G	G	G	A	G	G	G	G	G	G	G	A	A	A	A	G	C	A	A	A	A	A	A
Pf750	27-May-09	MLA	M	30	G	A/G	A	A/G	A	A/G	A	A	A/G	A/G	G	G	A/C	A	A	A	A/C	A	A	A	A/G	G	G	G	A/G	A/G	G	G	G	A	G	C	A/G	A/G	A	A	A/G	G	C	A/G	A	A/G	A	A/G	A/G
Pf751	28-May-09	MLA	S	0	G	A	T	A	A	G	G	A	A	G	A	G	A	A	A	A	A	A	A	A	G	A	G	G	A	G	A	G	A	G	G	G	A	A	G	G	A	G	A	A	A	A	A	A	A
Pf752	04-Jun-09	MLA	S	0	G	A	A	G	A	A	A	A	G	A	A	G	C	A	A	A	C	A	A	C	A	G	G	A	G	G	A	G	A	A	G	G	G	A	A	A	A	G	A	G	A	A	A	A	A
Pf753	08-Jun-09	MLA	S	0	A	A	A	G	A	A	A	A	G	A	G	G	A	A	A	T	A	T	G	A	G	A	G	G	G	G	G	G	A	G	G	C	G	G	G	A	A	G	C	A	A	A	A	A	A
Pf754	08-Jun-09	MLA	S	0	G	G	A	A	G	A	A	A	G	A	G	G	A	A	A	A	A	T	G	A	G	G	G	G	G	G	G	G	A	G	G	C	G	A	G	G	A	A	C	A	A	A	A	A	G
Pf755	09-Jun-09	MLA	M	30	A/G	A/G	A	G	A/G	G	A	A	A	A/G	G	G	C	A	A/G	A	C	A	A	C	A	A	G	A/G	G	G	G	G	G	G	G	C	G	A	G	A/G	A	A/G	C	A/G	A	A/G	A/C	A	A
Pf756	09-Jun-09	MLA	S	0	A	A	A	G	A	G	A	A	A	G	G	G	A	A	G	T	C	A	A	A	A	G	A	G	G	G	G	G	A	G	G	G	G	A	A	G	G	A	C	G	T	A	A	A	A
Pf757	11-Jun-09	MLA	S	0	G	A	A	A	A	G	A	A	A	G	G	G	A	A	G	A	A	A	G	A	G	A	G	G	G	G	G	A	G	A	A	G	A	A	G	G	A	G	A	G	A	A	A	A	A
Pf758	21-Jun-09	MLA	S	0	G	G	T	A	A	G	G	G	A	A	G	G	C	G	A	A	A	T	G	A	A	A	G	G	G	G	G	G	G	G	G	C	G	A	A	A	A	G	C	A	A	A	C	A	A
Pf759	22-Jun-09	MLA	S	0	G	A	A	G	A	A	A	G	A	A	A	G	C	A	A	A	A	T	G	A	G	A	A	G	A	G	G	G	A	G	G	C	A	A	A	A	A	G	A	G	T	A	C	A	A
Pf760	24-Jun-09	MLA	S	0	A	A	A	G	A	G	A	A	G	A	A	G	A	A	G	A	A	A	A	A	A	A	G	G	G	G	G	G	G	G	G	G	G	A	G	A	A	A	C	A	A	A	A	G	A
Pf761	29-Jun-09	MLA	M	6	A	A	A	A	A	G	A	A	G	A	A	G	C	A	A	T	C	A	A/G	C	A	A	G	G	G	A	G	G	A/G	G	G	G	G	A	A	A/G	A	G	C	A	A	A	A	A	A
Pf762	30-Jun-09	MLA	M	28	A	A/G	A/T	A/G	A	A/G	A	A	G	G	A/G	G	A	A	G	A	C	A	G	A/C	A	A	A/G	G	A	G	G	G	A/G	A	G	C	A/G	G	A/G	A/G	A	G	C	G	T	A	A	A/G	A
Pf763	06-Jul-09	MLA	S	0	G	G	A	A	G	A	A	A	G	A	G	G	A	A	A	A	A	T	G	A	G	G	G	G	G	G	G	G	A	G	G	C	G	A	G	G	A	A	C	A	A	A	A	A	G
Pf764	15-Jul-09	MLA	S	0	A	G	A	A	G	A	A	A	G	G	A	G	A	A	G	T	A	T	G	A	G	A	G	G	G	A	G	G	G	G	A	C	A	G	A	G	A	G	C	A	A	G	A	G	G
Pf765	25-Jul-09	MLA	S	0	G	G	A	G	A	A	A	G	G	A	A	A	C	G	G	T	A	T	G	A	G	G	G	A	G	G	A	A	G	G	G	C	A	G	A	G	A	G	C	G	T	A	C	A	G
Pf766	15-Aug-09	MLA	S	0	G	G	A	A	A	A	G	A	A	G	G	G	C	G	A	A	A	A	A	C	A	G	G	A	G	G	G	A	A	G	G	C	A	G	A	G	A	G	C	G	T	A	A	A	A
Pf767	16-Sep-09	MLA	S	0	G	A	T	A	A	G	G	A	A	G	A	G	A	A	A	A	A	A	A	A	G	A	G	G	A	G	A	G	A	G	G	G	A	A	G	G	A	G	A	A	A	A	A	A	A
Pf768	16-Nov-09	MLA	M	45	G	A	A	A	A	A/G	A/G	A	A/G	A/G	A/G	A/G	C	A	A/G	A/T	A/C	A/T	A/G	A/C	G	A	G	A/G	G	A/G	A/G	G	A/G	G	G	C/G	A/G	A/G	A/G	A	A	G	A	A/G	A	A	A	A	G
Pf769	26-Nov-09	MLA	S	0	G	G	A	G	G	A	A	A	G	A	A	G	C	A	A	A	C	A	A	C	A	A	G	A	G	A	G	G	G	A	G	G	A	G	A	A	A	G	A	G	T	A	C	A	G
Pf770	05-Jan-10	MLA	S	0	G	A	A	A	A	G	G	A	A	A	A	G	C	A	A	T	C	A	A	C	A	G	G	G	G	A	G	G	A	G	G	C	A	G	G	A	A	G	A	G	A	A	A	A	G
Pf771	25-Jan-10	MLA	S	0	G	A	A	A	A	A	G	A	G	G	A	A	C	G	G	T	A	A	G	C	G	A	G	G	G	G	A	G	A	A	G	C	A	G	A	A	A	G	A	G	T	A	C	A	G
Pf772	31-Jan-10	MLA	S	0	G	G	A	A	G	G	A	A	A	G	A	G	A	A	G	A	A	A	G	A	G	A	G	A	G	G	A	A	G	G	G	G	G	A	G	A	A	G	C	G	A	A	A	A	G
Pf773	13-Feb-10	MLA	S	0	G	G	A	A	A	A	A	G	G	A	A	G	C	A	A	A	A	T	G	A	G	G	G	G	G	G	A	A	G	G	G	C	A	A	A	G	A	A	C	G	T	A	C	A	A
Pf774	18-Feb-10	MLA	S	0	G	G	A	G	A	A	G	A	G	G	G	G	A	G	A	A	A	A	G	A	A	A	G	A	G	G	G	A	G	A	G	C	G	A	A	G	A	G	C	A	A	A	C	A	G
Pf775	26-Mar-10	MLA	S	0	G	A	A	A	A	G	G	A	A	G	A	G	A	A	A	A	A	A	A	C	A	A	G	G	A	G	A	G	A	G	G	G	A	A	G	G	A	G	A	A	A	A	A	A	A
Pf776	15-May-10	MLA	M	15	G	G	A	A	A	A/G	A	A	G	G	G	G	C	G	A	A	A/C	A	A	C	A	A	G	A	A	A	A	G	G	G	A	C/G	A/G	A	A	A/G	A	A/G	C	G	A	A	C	A	A
Pf777	31-May-10	MLA	S	0	A	A	T	A	A	G	A	A	G	A	A	G	C	A	A	T	C	A	A	C	A	A	G	G	G	A	G	G	A	G	G	G	G	A	A	G	A	G	C	A	A	A	C	G	G
Pf778	04-Jun-10	MLA	S	0	G	G	T	A	A	A	G	G	A	A	G	G	C	G	A	A	A	A	A	C	A	A	G	G	G	G	G	G	G	G	G	C	G	A	A	A	A	G	C	A	A	A	C	A	A
Pf779	16-Jun-10	MLA	S	0	A	G	A	A	A	G	A	A	G	G	G	G	A	A	A	T	A	A	G	C	G	A	G	G	G	G	G	G	G	G	G	G	G	A	A	A	A	G	A	G	T	A	A	A	A
Pf780	23-Jun-10	MLA	S	0	A	A	T	A	A	A	A	A	A	A	G	G	C	A	G	A	A	T	G	A	A	G	A	G	G	G	G	A	A	G	A	G	A	A	A	A	A	G	A	G	A	A	A	A	A
Pf781	25-Jun-10	MLA	S	0	G	A	A	A	A	A	G	A	A	A	A	G	C	A	G	A	A	T	G	A	G	G	G	A	G	A	G	G	A	G	G	G	G	A	A	A	A	G	A	G	A	A	A	A	G
Pf782	28-Jun-10	MLA	M	26	A	A	A/T	A/G	A	G	A	A/G	G	A	A	G	C	A	A	A/T	C	A	A	A/C	A	A	G	G	G	A	G	G	A/G	G	A/G	G	G	A	A	G	A	G	C	A	A	A	A/C	A/G	G
Pf783	30-Jun-10	MLA	S	0	G	G	A	A	A	A	G	A	A	A	G	A	C	A	A	T	A	T	G	A	G	A	G	G	A	G	G	G	G	G	G	G	A	A	G	G	A	G	C	G	A	A	A	A	G
Pf784	30-Jun-10	MLA	S	0	A	A	A	A	A	G	A	A	G	G	A	G	C	A	A	T	C	A	A	C	A	A	G	G	A	G	G	G	A	G	G	G	G	A	A	A	A	G	C	A	A	A	A	A	A
Pf785	01-Jul-10	MLA	S	0	G	A	A	A	A	G	A	G	G	G	G	G	C	G	A	A	C	A	A	C	A	G	G	A	A	G	G	G	A	G	G	C	G	A	A	G	A	A	C	A	A	A	A	A	G
Pf786	01-Jul-10	MLA	S	0	G	A	T	A	A	A	G	A	A	G	A	A	A	A	A	A	C	A	A	A	G	A	G	G	G	G	G	G	G	G	G	G	A	A	A	A	G	G	C	A	A	G	A	G	G
Pf787	19-Jul-10	MLA	S	0	G	A	T	A	G	A	A	G	G	A	G	G	C	G	G	A	C	A	A	A	A	G	G	G	G	G	G	G	G	A	G	C	G	A	A	A	A	G	A	G	T	A	A	A	A
Pf788	09-Aug-10	MLA	M	8	G	G	T	A	A	G	A	A/G	A	A	G	G	A	A	G	A	A/C	A/T	G	A	A	A	G	G	G	A	G	A	G	A	G	G	G	A	A	G	A	G	C	A	A	A	A	G	A
Pf789	16-Aug-10	MLA	S	0	A	A	A	A	A	G	A	A	G	A	A	G	C	A	A	T	C	A	A	C	A	A	G	G	G	A	G	G	A	G	G	G	G	A	A	A	A	G	C	A	A	A	A	A	A
Pf790	19-Oct-10	MLA	S	0	A	A	A	A	A	G	A	A	G	A	A	G	A	A	G	A	A	A	A	C	A	A	G	G	A	G	G	G	G	G	G	C	A	G	A	A	A	G	C	G	T	A	A	G	A
Pf791	25-Oct-10	MLA	S	0	G	G	A	G	A	A	A	G	G	A	A	A	C	G	G	T	A	T	G	A	G	G	G	A	G	G	A	A	G	G	G	C	A	G	A	G	A	G	C	G	T	A	C	A	G
Pf792	29-Nov-10	MLA	S	0	G	G	T	A	A	G	A	A	A	A	G	G	A	A	G	A	C	A	A	A	A	A	G	G	G	A	G	A	G	A	G	G	G	A	A	G	A	G	C	A	A	A	A	G	A
Pf793	30-Nov-10	MLA	S	0	A	G	A	A	A	A	A	A	A	G	A	G	C	A	G	T	C	A	A	C	A	A	G	A	G	G	G	G	G	G	G	C	A	G	A	G	G	G	C	A	T	A	C	A	A
Pf794	31-Dec-10	MLA	S	0	G	A	A	A	G	G	G	A	G	A	G	G	A	G	G	T	A	A	A	C	A	A	G	G	G	A	G	G	G	G	G	G	G	A	A	G	A	G	C	A	A	G	C	A	G
Pf795	31-Dec-10	MLA	M	22	G	A	A	A/G	A/G	G	A/G	A/G	G	A	A	G	C	A	A	A/T	A/C	A/T	A	A	A	A	G	A/G	A/G	A	G	G	G	A	G	C	A/G	A/G	G	G	A	G	C	A	A	A	C	A/G	A/G
Pf796	24-Jun-03	MKT	S	0	G	A	A	G	A	G	G	A	A	G	G	G	C	A	A	A	A	A	G	A	A	A	G	G	G	G	G	G	A	G	G	C	A	G	A	A	A	G	C	A	A	G	A	A	G
Pf797	30-Jun-03	MKT	S	0	G	G	T	A	A	G	A	A	A	G	G	G	C	G	G	T	A	T	A	A	A	A	G	A	A	G	A	G	G	A	G	C	G	A	A	A	A	G	C	A	T	A	A	G	G
Pf798	08-Dec-07	PLU	S	0	G	A	A	A	A	A	A	A	A	G	A	A	A	A	A	A	A	T	G	A	A	A	G	G	G	G	G	A	A	A	G	C	G	G	A	G	A	A	C	A	A	A	C	A	A
Pf799	18-Dec-07	PLU	S	0	G	A	A	A	A	G	A	A	G	A	G	G	A	A	G	A	A	A	A	C	A	A	G	A	A	G	G	G	A	A	G	C	A	G	G	A	A	G	C	G	A	A	A	G	A
Pf800	07-Jan-08	PLU	S	0	G	A	A	A	A	G	A	A	G	A	G	G	A	A	G	A	A	A	A	C	A	A	G	A	A	G	G	G	A	A	G	C	A	G	G	A	A	G	C	G	A	A	A	G	A
Pf801	14-Jan-08	PLU	S	0	G	G	T	A	A	G	A	A	A	G	G	A	A	A	A	A	A	T	A	C	A	G	A	A	G	G	G	A	G	G	A	C	G	A	G	G	A	G	C	A	A	A	C	A	A
Pf802	15-Jan-08	PLU	S	0	G	G	T	A	A	G	A	A	A	G	G	A	A	A	A	A	A	T	A	C	A	G	A	A	G	G	G	A	G	G	A	C	G	A	G	G	A	G	C	A	A	A	C	A	A
Pf803	17-Jan-08	PLU	S	0	G	A	A	A	A	A	A	A	A	G	G	G	C	G	A	T	A	A	G	A	G	A	G	G	G	G	G	G	G	A	G	G	A	G	A	A	A	G	C	G	T	A	A	G	G
Pf804	19-Jan-08	PLU	S	0	G	G	T	A	A	G	A	A	A	G	G	A	A	A	A	A	A	T	A	C	A	G	A	A	G	G	G	A	G	G	A	C	G	A	G	G	A	G	C	A	A	A	C	A	A
Pf805	05-Feb-08	PLU	S	0	G	A	T	A	A	A	G	A	A	G	G	G	A	A	A	T	C	A	G	A	G	A	G	G	G	A	G	G	G	G	G	C	G	A	A	A	G	A	C	A	T	A	C	A	A
Pf806	06-Feb-08	PLU	S	0	G	G	T	A	A	A	A	A	G	G	G	A	C	G	A	T	C	A	A	A	G	G	G	A	G	G	A	G	A	A	G	G	A	A	G	G	A	G	A	G	T	A	C	G	G
Pf807	07-Feb-08	PLU	S	0	A	A	T	A	A	G	G	A	G	G	A	G	C	A	A	T	A	A	G	A	G	A	G	G	G	A	G	G	A	G	A	C	A	G	G	G	A	G	A	A	T	A	A	A	A
Pf808	01-Mar-08	PLU	S	0	A	A	A	G	A	A	A	A	G	A	A	G	C	A	G	A	A	T	G	C	G	A	G	A	A	G	G	G	G	G	A	C	A	G	A	G	A	G	A	G	T	A	A	A	A
Pf809	01-Mar-08	PLU	S	0	G	G	T	A	A	G	A	A	A	G	G	A	A	A	A	A	A	T	A	C	A	G	A	A	G	G	G	A	G	G	A	C	G	A	G	G	A	G	C	A	A	A	C	A	A
Pf810	29-Mar-08	PLU	M	19	G	A	A	A	G	A	A	A	G	G	A/G	G	A/C	A	G	A	A/C	A	A/G	C	A/G	G	G	A/G	G	G	G	A/G	G	G	G	C/G	G	A	A	A/G	G	G	C	G	T	A	C	A	A/G
Pf811	14-Apr-08	PLU	M	34	A/G	A/G	A/T	A	A/G	A	A/G	A	A/G	G	A	G	C	A	A	A	A	A/T	G	A/C	A	A/G	G	A/G	G	G	G	A/G	G	G	A/G	C	A	A/G	G	A/G	A	G	A/C	A/G	A/T	A/G	A	A	A/G
Pf812	16-Apr-08	PLU	S	0	A	A	A	A	G	A	G	A	G	G	A	G	C	A	G	A	A	T	G	A	G	G	G	A	G	G	G	G	G	G	A	C	A	A	G	A	A	G	A	G	T	A	A	A	G
Pf813	19-Apr-08	PLU	S	0	G	A	T	A	A	G	A	A	A	G	G	G	C	A	A	A	A	T	G	A	G	A	G	G	G	A	G	A	A	A	G	G	G	A	A	A	A	G	C	A	A	A	A	A	A
Pf814	22-Apr-08	PLU	S	0	G	A	T	A	A	G	A	A	A	G	G	G	C	A	A	A	A	T	G	A	G	A	G	G	G	A	G	A	A	A	G	G	G	A	A	A	A	G	C	A	A	A	A	A	A
Pf815	23-Apr-08	PLU	S	0	A	A	A	A	A	A	A	A	A	G	A	G	A	A	G	T	A	T	G	A	G	A	G	A	G	A	G	G	G	G	A	C	A	G	A	G	G	G	A	A	A	A	A	A	A
Pf816	29-Apr-08	PLU	S	0	A	A	A	A	A	A	A	A	G	A	G	G	A	G	A	T	C	A	A	A	A	A	A	G	A	G	G	G	G	G	G	C	G	A	G	G	G	A	C	G	T	A	A	G	A
Pf817	09-May-08	PLU	S	0	G	A	T	G	A	A	A	A	G	G	G	G	A	A	A	T	A	T	A	C	A	A	G	G	G	G	G	G	G	A	G	G	A	A	A	G	A	G	C	G	T	A	A	G	G
Pf818	12-May-08	PLU	S	0	G	G	T	A	A	G	A	A	A	G	G	A	A	A	A	A	A	T	A	C	A	G	A	A	G	G	G	A	G	G	A	C	G	A	G	G	A	G	C	A	A	A	C	A	A
Pf819	16-May-08	PLU	S	0	G	A	T	A	A	A	G	A	A	G	G	G	A	A	A	T	C	A	G	A	G	A	G	G	G	A	G	G	G	G	G	C	G	A	A	A	G	A	C	A	T	A	C	A	A
Pf820	19-May-08	PLU	S	0	A	A	T	A	A	G	A	A	A	G	A	G	C	A	A	T	A	T	G	A	A	G	G	G	A	G	G	G	G	A	G	C	G	A	A	A	A	G	C	A	A	A	A	G	A
Pf821	19-May-08	PLU	S	0	A	A	T	A	A	G	A	A	A	G	A	G	C	A	A	T	A	T	G	A	A	G	G	G	A	G	G	G	G	A	G	C	G	A	A	A	A	G	C	A	A	A	A	G	A
Pf822	22-May-08	PLU	S	0	A	A	A	G	A	A	A	A	G	A	A	G	C	A	G	A	A	T	G	C	G	A	G	A	A	G	G	G	G	G	A	C	A	G	A	G	A	G	A	G	T	A	A	A	A
Pf823	30-May-08	PLU	S	0	A	G	A	A	G	A	A	A	G	G	A	G	C	A	A	A	C	A	G	A	A	A	G	G	G	A	G	G	G	A	G	C	A	A	A	G	A	G	A	G	T	A	A	A	A
Pf824	30-May-08	PLU	S	0	A	G	A	A	G	A	A	A	G	G	A	G	C	A	A	A	C	A	G	A	A	A	G	G	G	A	G	G	G	A	G	C	A	A	A	G	A	G	A	G	T	A	A	A	A
Pf825	05-Jun-08	PLU	S	0	A	A	A	A	G	A	G	A	G	G	A	G	C	A	G	A	A	T	G	A	G	G	G	A	G	G	G	G	G	G	A	C	A	A	G	A	A	G	A	G	T	A	A	A	G
Pf826	05-Jun-08	PLU	S	0	A	G	A	A	A	G	A	A	G	A	G	A	A	A	G	A	A	T	G	A	A	A	G	A	G	G	G	G	A	A	G	C	A	A	A	G	A	G	C	G	T	A	C	G	A
Pf827	11-Jun-08	PLU	M	30	G	A	A	A/G	A	A/G	A	A/G	A/G	G	G	A/G	C	A	A/G	T	A/C	A/T	A/G	A	A/G	A	G	A/G	G	G	G	G	A/G	A/G	G	G	G	A	G	G	A	G	C	A	A	A	A/C	A	G
Pf828	14-Jun-08	PLU	S	0	G	A	A	G	G	G	A	A	A	A	G	G	C	A	A	A	A	A	A	C	G	A	G	A	G	G	G	G	G	G	G	C	G	A	G	A	A	G	C	A	A	A	A	A	A
Pf829	14-Jun-08	PLU	S	0	G	A	A	G	G	G	A	A	A	A	G	G	C	A	A	A	A	A	A	C	G	A	G	A	G	G	G	G	G	G	G	C	G	A	G	A	A	G	C	A	A	A	A	A	A
Pf830	19-Jun-08	PLU	S	0	A	A	A	A	G	A	A	A	G	A	A	G	C	A	A	A	C	A	A	A	A	A	G	A	A	G	G	G	G	A	G	C	A	G	G	G	A	G	A	G	A	A	A	G	A
Pf831	10-Jul-08	PLU	S	0	G	A	T	G	A	G	A	A	G	A	G	G	C	G	A	A	A	T	G	A	A	A	G	A	G	G	G	G	G	A	G	C	G	A	G	G	A	A	C	A	A	A	C	A	G
Pf832	11-Jul-08	PLU	S	0	G	G	T	A	A	G	A	A	A	G	G	A	A	A	A	A	A	T	A	C	A	G	A	A	G	G	G	A	G	G	A	C	G	A	G	G	A	G	C	A	A	A	C	A	A
Pf833	15-Jul-08	PLU	S	0	A	G	A	A	G	A	A	A	G	G	A	G	C	A	A	A	C	A	G	A	A	A	G	G	G	A	G	G	G	A	G	C	A	A	A	G	A	G	A	G	T	A	A	A	A
Pf834	19-Jul-08	PLU	S	0	G	G	A	A	A	A	A	A	A	G	A	G	A	A	G	A	A	T	G	A	A	A	A	G	G	A	G	G	A	G	G	G	A	G	G	G	G	G	A	A	A	A	A	A	A
Pf835	08-Aug-08	PLU	S	0	G	G	T	A	A	A	A	A	A	G	G	G	A	A	G	T	A	T	A	A	A	G	G	G	A	G	A	G	A	A	G	G	A	A	A	G	A	G	C	G	T	A	A	G	A
Pf836	08-Aug-08	PLU	S	0	A	A	T	A	A	A	A	A	A	G	A	G	A	A	A	A	A	T	A	C	A	A	G	A	A	G	G	G	G	A	G	C	G	A	A	A	A	A	C	A	A	A	C	A	A
Pf837	11-Aug-08	PLU	S	0	G	G	A	A	A	A	G	G	G	G	G	G	C	A	G	A	A	T	G	C	A	A	G	G	G	G	A	G	G	G	G	C	A	G	G	A	A	G	C	G	T	A	A	A	A
Pf838	11-Sep-08	PLU	M	16	A/G	A/G	A/T	A	G	G	A	A	G	A/G	G	G	C	A	A/G	T	C	A	A	A/C	A/G	A	G	G	A/G	G	G	G	G	A	G	G	G	A	G	G	G	A	C	G	T	A	A	G	A
Pf839	12-Sep-08	PLU	S	0	A	G	T	G	G	A	A	A	A	A	A	G	A	A	A	A	A	T	G	C	G	A	G	G	A	G	G	G	G	G	A	C	A	G	A	G	A	G	C	G	T	A	A	A	A
Pf840	22-Oct-08	PLU	M	6	A	A	A	A	A	A	A	A	G	A/G	A	G	C	A	A/G	A	A	A	A	C	G	A	G	A	G	G	G	G	G	A	G	C	A/G	G	G	A	A	G	C	A	A	A/G	A	A	A
Pf841	22-Oct-08	PLU	S	0	A	A	T	A	A	A	G	A	G	G	G	G	A	A	G	T	A	A	G	C	A	G	G	G	G	G	G	A	A	G	A	C	G	A	G	G	A	G	C	A	T	A	A	G	G
Pf842	27-Oct-08	PLU	M	16	G	G	T	A	A	G	A	A	A/G	G	G	A/G	A/C	A	A	A	A/C	T	A/G	A/C	A	G	A	A	G	G	G	A	G	G	A	C	G	A	G	G	A	G	C	A/G	A/T	A	C	A/G	A
Pf843	03-Nov-08	PLU	M	40	A	A/G	A	A	A	G	A	A	G	A	A/G	A/G	A	G	A	A	C	A/T	A/G	A/C	A/G	A	A/G	A/G	A/G	G	G	G	G	G	G	C/G	G	A/G	A/G	G	A/G	A/G	A/C	A/G	T	A	A	A/G	A/G
Pf844	06-Nov-08	PLU	M	10	G	A	A	A	A	G	A	A	G	G	G	A/G	A	A	A	T	A/C	A	G	A	G	A	A	G	A	G	G	G	G	A	G	C	G	A	A	A/G	A/G	G	C	A	A	A	A/C	A/G	G
Pf845	13-Nov-08	PLU	M	34	A	A/G	A/T	A/G	G	A	A/G	A	A/G	G	A/G	G	A/C	A	A/G	A	A	T	G	A/C	G	A/G	G	A/G	A/G	G	G	G	G	G	A	C/G	A/G	A/G	A/G	G	A	G	A/C	G	T	A	A	A	G
Pf846	20-Nov-08	PLU	M	35	A/G	A	A	A/G	A	A/G	A/G	A	A/G	G	A/G	G	A/C	A	A/G	A	A/C	T	G	A/C	G	A	G	A	G	G	G	G	G	A	G	C	A/G	A/G	G	A/G	A	G	C	A/G	A/T	A/G	A	A	A
Pf847	27-Nov-08	PLU	M	30	A/G	A/G	T	A	A/G	A	A/G	A/G	G	G	A/G	G	A	A	A/G	A	A	A	A/G	A/C	A	A/G	A/G	A	G	G	A/G	G	G	G	G	C/G	G	A	A/G	G	G	A/G	C	A	A	A/G	A	A/G	G
Pf848	01-Dec-08	PLU	S	0	G	A	A	G	A	G	A	A	A	G	G	G	C	G	G	T	A	T	A	A	A	A	G	A	G	G	G	G	A	G	G	G	G	A	G	A	A	G	C	A	A	A	C	A	G
Pf849	05-Dec-08	PLU	S	0	G	A	A	A	A	A	A	A	G	G	G	G	A	G	G	T	A	A	A	A	A	A	G	G	G	A	G	G	A	G	G	C	G	A	A	A	A	G	A	A	A	A	A	A	A
Pf850	08-Dec-08	PLU	S	0	G	G	A	G	A	G	A	G	G	G	G	A	C	G	A	T	C	A	A	A	G	G	G	G	G	G	G	G	A	A	G	C	G	A	A	G	A	G	C	G	T	A	A	G	A
Pf851	10-Dec-08	PLU	S	0	G	A	A	A	G	A	A	A	G	G	A	G	A	A	G	A	C	A	G	C	A	G	G	A	G	G	G	A	G	G	G	C	G	A	A	A	G	G	C	G	T	A	C	A	A
Pf852	13-Dec-08	PLU	S	0	A	A	A	A	A	A	A	A	A	G	G	G	A	A	A	A	C	A	A	A	G	A	G	G	G	G	G	A	G	A	G	C	G	A	G	G	A	G	A	A	T	A	C	A	A
Pf853	13-Jan-09	PLU	S	0	A	G	T	A	A	A	A	A	G	A	G	G	A	A	G	A	A	T	G	C	A	A	G	A	G	G	A	G	G	A	G	G	G	A	G	G	A	G	C	A	T	A	A	G	A
Pf854	15-Jan-09	PLU	M	31	G	A/G	A/T	A/G	A/G	A/G	A	A/G	A/G	A/G	G	A/G	A/C	A	A	A	A	T	A	C	A/G	A/G	A/G	A	G	G	G	A/G	G	A/G	A/G	C	G	A	G	A/G	A	G	C	A	A	A	A/C	A	A
Pf855	15-Jan-09	PLU	M	19	A	A	A	A/G	A	G	G	A/G	A/G	A	A	A/G	A/C	G	G	A	A	T	A/G	A/C	A/G	A	G	G	A	G	G	A/G	A/G	G	G	G	G	A	A	G	A	G	C	A	A/T	A	A	G	G
Pf856	15-Jan-09	PLU	S	0	A	G	A	A	A	A	A	G	G	G	G	G	A	A	A	T	A	A	A	A	A	G	G	A	G	A	A	G	A	A	G	C	G	A	G	G	A	G	A	A	A	A	A	A	A
Pf857	29-Jan-09	PLU	S	0	G	A	A	G	G	A	A	G	G	A	G	G	C	A	A	A	A	A	A	C	G	A	G	A	G	G	G	G	G	A	G	C	G	A	G	A	A	G	C	A	A	A	A	A	A
Pf858	05-Feb-09	PLU	M	43	A/G	A/G	A	A/G	A/G	A/G	A	A/G	A/G	A/G	G	G	A/C	A	A	T	C	A/T	A/G	A	A/G	A/G	G	A/G	A/G	A/G	A/G	G	A/G	A/G	A/G	C	G	A/G	A	G	A/G	G	C	G	A/T	A	A/C	A	A/G
Pf859	11-Apr-09	PLU	S	0	A	A	A	A	A	A	A	A	A	G	G	G	A	A	A	A	C	A	A	A	G	A	G	G	G	G	G	A	G	A	G	C	G	A	G	G	A	G	A	A	T	A	C	A	A
Pf860	20-Apr-09	PLU	S	0	A	A	A	A	G	A	G	A	G	G	A	G	C	A	G	A	A	T	G	A	G	G	G	A	G	G	G	G	G	G	A	C	A	A	G	A	A	G	A	G	T	A	A	A	G
Pf861	21-Apr-09	PLU	S	0	A	G	A	A	G	A	A	A	G	G	A	G	A	A	G	T	A	T	G	A	G	A	G	G	G	A	G	G	G	G	A	C	A	G	A	G	A	G	C	A	A	G	A	G	G
Pf862	21-Apr-09	PLU	S	0	A	G	A	A	G	A	A	A	G	G	A	G	A	A	G	T	A	T	G	A	G	A	G	G	G	A	G	G	G	G	A	C	A	G	A	G	A	G	C	A	A	G	A	G	G
Pf863	25-Apr-09	PLU	M	38	A/G	A/G	T	G	A	A/G	A/G	A	G	G	A	G	C	A	G	A	A/C	A/T	A/G	C	A	A	G	G	A/G	G	G	G	A/G	A/G	A/G	C/G	A/G	A/G	A/G	G	A	G	A/C	G	T	A	A	A	A/G
Pf864	27-Apr-09	PLU	S	0	A	A	A	A	A	A	A	A	G	A	G	G	C	A	G	A	A	T	A	C	A	A	A	G	G	G	A	G	A	A	G	C	A	G	G	A	A	A	C	A	T	A	C	A	A
Pf865	28-Apr-09	PLU	M	9	A	A/G	T	G	A	A	G	A	G	G	A	G	C	A	G	A	A/C	T	G	A	A	A	G	G	G	G	G	G	G	G	A	C/G	A/G	G	A	G	A	G	A	G	T	A	A	A	A
Pf866	04-May-09	PLU	S	0	G	G	A	G	A	G	A	G	G	G	G	A	C	G	A	T	C	A	A	A	G	G	G	G	G	G	G	G	A	A	G	C	G	A	A	G	A	G	C	G	T	A	A	G	A
Pf867	07-May-09	PLU	M	32	G	A	A	G	A/G	A/G	G	A	G	G	A/G	G	C	A	A	A/T	C	A/T	G	A	A/G	A	G	A/G	G	G	G	G	A/G	G	A/G	C/G	A/G	A	A/G	G	A	G	C	G	T	A	A	A/G	G
Pf868	09-May-09	PLU	S	0	G	A	A	G	A	G	A	A	A	G	G	G	C	G	G	T	A	T	A	A	A	A	G	A	G	G	G	G	A	G	G	G	G	A	G	A	A	G	C	A	A	A	C	A	G
Pf869	12-May-09	PLU	M	35	A	A	A/T	A/G	A	A	A/G	A	A/G	G	G	G	A/C	A	A/G	A	C	A/T	A/G	A	A/G	A	G	G	G	G	G	A/G	G	A/G	A/G	C	A/G	A/G	A/G	G	A	G	A	A/G	T	A	A/C	A	A
Pf870	12-May-09	PLU	S	0	G	A	T	A	G	G	A	A	G	A	G	A	A	A	A	A	A	T	A	C	A	G	A	A	G	G	G	A	G	G	A	C	G	A	G	A	A	G	C	A	A	A	A	A	A
Pf871	12-May-09	PLU	S	0	G	A	A	G	A	A	A	A	A	G	G	G	A	A	G	A	A	T	G	C	G	G	A	G	G	G	G	G	G	G	G	C	G	A	A	G	G	G	C	A	A	A	A	G	A
Pf872	16-May-09	PLU	S	0	G	A	T	A	A	A	A	G	A	A	G	G	A	A	G	A	A	T	G	C	G	A	G	G	A	G	G	G	G	G	G	C	G	A	A	A	A	G	C	A	A	A	C	A	A
Pf873	16-May-09	PLU	S	0	G	A	A	A	G	A	A	A	G	G	A	G	C	A	A	A	C	A	G	A	G	A	G	G	G	G	G	G	G	G	A	C	A	G	A	G	A	G	C	A	A	G	A	G	G
Pf874	20-May-09	PLU	S	0	G	A	A	A	A	A	A	A	G	A	G	A	A	A	A	T	A	A	A	C	A	G	G	G	A	G	G	G	G	G	G	C	G	A	A	A	A	G	C	G	T	A	A	A	A
Pf875	25-May-09	PLU	M	15	A	G	A	A	A/G	A	A/G	A	G	A/G	A	G	A/C	A	A	A/T	A	T	G	A	G	A	G	G	G	A/G	G	G	G	G	A/G	C	A	A/G	A	A/G	A	G	C	A	A	G	A	G	G
Pf876	29-May-09	PLU	S	0	G	A	T	A	G	A	A	G	G	A	G	G	C	G	G	A	C	A	A	A	A	G	G	G	G	G	G	G	G	A	G	C	G	A	A	A	A	G	A	G	T	A	A	A	A
Pf877	02-Jun-09	PLU	S	0	G	A	A	A	A	G	A	A	G	G	G	G	C	A	G	T	A	T	G	A	G	A	G	A	A	A	G	A	A	A	G	C	A	A	A	G	A	G	A	A	A	A	C	A	A
Pf878	02-Jun-09	PLU	S	0	A	A	A	A	G	A	G	A	G	G	A	G	C	A	G	A	A	T	G	A	G	G	G	A	G	G	G	G	G	G	A	C	A	A	G	A	A	G	A	G	T	A	A	A	G
Pf879	03-Jun-09	PLU	S	0	G	A	A	A	A	A	A	A	G	G	A	G	A	A	G	A	C	A	G	C	A	A	G	A	G	G	G	A	G	G	G	G	G	A	G	G	G	G	C	G	T	A	C	A	A
Pf880	03-Jun-09	PLU	M	35	A	A/G	A/T	A	A/G	A/G	A/G	A	A/G	G	A/G	A/G	A/C	G	G	A/T	A	A	A/G	C	A	A/G	A/G	A/G	G	A	A	A	G	G	G	C	A	A/G	A	G	A/G	A/G	C	A	A	G	A	A/G	G
Pf881	06-Jun-09	PLU	S	0	A	A	A	A	G	A	G	A	G	G	A	G	C	A	G	A	A	T	G	A	G	G	G	A	G	G	G	G	G	G	A	C	A	A	G	A	A	G	A	G	T	A	A	A	G
Pf882	08-Jun-09	PLU	S	0	A	A	T	A	A	A	A	A	G	A	G	G	A	G	A	A	A	T	A	C	G	A	A	G	G	G	G	G	G	G	G	C	G	G	A	A	A	G	C	G	T	A	A	A	A
Pf883	09-Jun-09	PLU	S	0	A	A	A	A	A	A	A	A	A	G	G	G	A	A	A	A	C	A	A	A	G	A	G	G	G	G	G	A	G	A	G	C	G	A	G	G	A	G	A	A	T	A	C	A	A
Pf884	10-Jun-09	PLU	M	23	A	G	A	A/G	A	A	A/G	A	G	A/G	A	G	A/C	A	A/G	A/T	A	T	G	A	A/G	A	G	G	G	A/G	G	G	G	G	A/G	C	A	A/G	A	G	A	G	C	A/G	A/T	A/G	A	G	G
Pf885	10-Jun-09	PLU	M	8	G	G	A	A	G	A	A	A	A	G	G	A/G	C	G	A	A	A	A	A	A	A	G	G	A	A	G	G	A	G	G	A	C	A/G	A/G	A	G	A	G	C	A	A	A	A	A	A/G
Pf886	17-Jun-09	PLU	S	0	G	A	A	A	A	A	A	A	G	A	G	A	A	A	A	T	A	A	A	C	A	G	G	G	A	G	G	G	G	G	G	C	G	A	A	A	A	G	C	G	T	A	A	A	A
Pf887	19-Jun-09	PLU	M	23	A/G	A	T	A	A	G	A/G	G	G	G	G	G	A/C	A	A	A	A	A	A/G	A	G	A/G	A/G	G	G	G	G	G	A/G	A/G	A/G	C/G	A	A	A	G	A	G	C	G	A/T	A/G	A	G	A
Pf888	25-Jun-09	PLU	S	0	A	A	A	A	G	A	G	A	G	G	A	G	C	A	G	A	A	T	G	A	G	G	G	A	G	G	G	G	G	G	A	C	A	A	G	A	A	G	A	G	T	A	A	A	G
Pf889	17-Jul-09	PLU	M	25	A	A	A/T	G	A	G	A	A	G	A	A/G	G	C	G	A	A	A	A/T	A	C	A/G	A	A	G	G	A/G	G	G	G	A/G	G	C	A/G	A/G	G	G	A	G	C	A/G	A/T	A	A	G	A
Pf890	24-Jul-09	PLU	S	0	G	A	A	A	A	G	A	A	G	G	G	G	C	A	G	T	A	T	G	A	G	A	G	A	A	A	G	A	A	A	G	C	A	A	A	G	A	G	A	A	A	A	C	A	A
Pf891	28-Jul-09	PLU	M	25	G	G	A/T	A	A	A	A	A	A	A	G	G	A/C	G	A	A	C	A	G	C	G	G	G	A	A	G	A	G	A/G	G	A/G	C	G	A/G	A/G	G	A/G	G	C	A	A	A	A	A	A/G
Pf892	06-Oct-09	PLU	S	0	G	A	T	A	A	A	A	A	G	G	G	G	C	A	G	T	C	A	G	C	A	A	G	A	A	A	A	G	G	G	G	C	A	A	A	A	A	G	C	G	A	A	C	A	A
Pf893	26-Oct-09	PLU	S	0	A	A	A	G	A	A	A	A	G	G	G	A	A	A	A	T	C	T	G	A	A	G	G	A	A	G	A	A	G	A	G	C	G	A	G	A	G	G	C	A	A	A	C	A	A
Pf894	13-Nov-09	PLU	S	0	G	G	T	A	A	A	A	A	G	G	G	G	C	A	A	A	C	T	A	A	A	A	G	G	G	G	G	G	G	G	A	G	A	A	A	A	A	A	C	G	A	A	A	A	G
Pf895	19-Nov-09	PLU	S	0	A	A	A	G	A	A	A	A	G	G	G	A	A	A	A	T	C	T	G	A	A	G	G	A	A	G	A	A	G	A	G	C	G	A	G	A	G	G	C	A	A	A	C	A	A
Pf896	14-Dec-09	PLU	M	44	A/G	A/G	A	A/G	A	A/G	A	A/G	A/G	G	G	G	C	A	A	A/T	C	A	A	A	A/G	A/G	A/G	A/G	G	G	G	G	G	A	A/G	C/G	G	A/G	A/G	A/G	A	G	C	A/G	A/T	A	A/C	G	A
Pf897	26-Dec-09	PLU	S	0	G	A	A	A	G	G	G	A	A	G	G	G	A	A	A	T	C	A	G	A	G	G	G	G	A	G	G	G	G	A	G	C	G	A	G	G	A	G	A	G	T	A	C	A	G
Pf898	04-Mar-10	PLU	S	0	G	G	A	A	A	A	A	A	A	A	A	G	C	A	A	T	A	A	G	C	A	G	G	A	G	G	G	A	A	G	G	C	G	A	A	G	A	G	C	G	T	A	A	G	A
Pf899	09-Apr-10	PLU	M	6	A	G	A/T	G	A	A	A	A	G	G	G	A	A	A	A	A	C	T	G	A	A	G	G	A	A/G	G	A/G	A/G	G	A	G	C	G	A	G	A	G	G	C	A	A	A	C	A	A
Pf900	10-Apr-10	PLU	S	0	A	A	T	A	A	A	A	A	G	A	A	G	C	A	A	A	A	A	A	C	G	A	G	A	G	G	G	G	G	A	G	C	G	A	G	A	A	G	C	A	A	G	A	A	A
Pf901	10-Apr-10	PLU	M	16	A	A/G	A/T	G	A	A	A	A	G	G	G	A	A	A	A	A/T	A/C	T	A/G	A/C	A	G	G	A	A/G	G	A/G	A/G	G	A	G	C/G	G	A	A/G	A	A/G	G	C	A	A	A	C	A	A
Pf902	16-Jun-10	PLU	S	0	A	A	T	A	A	G	A	G	G	G	G	G	C	A	A	A	A	A	G	A	G	A	G	G	G	G	G	A	A	A	G	G	G	A	A	G	A	A	C	A	A	A	C	A	G
Pf903	22-Jun-10	PLU	S	0	G	G	T	G	A	A	A	A	G	A	G	G	C	A	G	A	A	A	A	A	A	G	G	G	G	G	G	G	G	A	G	G	A	G	A	G	A	A	C	G	A	A	A	G	A
Pf904	25-Jun-10	PLU	S	0	G	A	T	A	A	A	G	A	G	A	A	G	A	A	A	A	A	A	A	A	A	A	G	G	G	G	G	G	A	A	G	C	A	A	A	G	G	G	C	A	A	A	A	G	G
Pf905	29-Jun-10	PLU	S	0	G	A	A	G	A	A	A	G	G	A	A	G	A	G	G	A	A	T	G	A	A	G	G	G	G	G	A	G	A	A	G	C	G	G	A	A	A	G	C	A	T	A	A	A	G
Pf906	02-Jul-10	PLU	S	0	G	G	A	A	G	A	A	G	A	A	A	G	A	A	G	T	C	A	G	A	G	A	G	G	G	G	A	G	A	A	G	G	G	A	A	G	A	A	C	A	T	A	C	A	G
Pf907	17-Jul-10	PLU	S	0	G	G	T	A	A	G	A	A	G	A	A	A	A	A	A	T	C	T	G	C	G	G	A	A	G	G	G	A	G	A	G	C	G	A	G	A	G	G	C	G	A	G	C	A	A
Pf908	07-Aug-10	PLU	S	0	A	A	A	G	A	G	A	A	G	G	G	A	A	A	A	T	A	T	G	A	A	A	G	G	G	G	G	G	A	A	G	C	G	A	G	A	G	G	C	A	A	A	C	A	A
Pf909	27-Aug-10	PLU	S	0	G	A	A	A	A	A	A	A	G	G	A	G	C	A	A	A	C	A	G	A	A	A	G	G	G	G	G	A	A	A	G	C	A	G	G	G	A	G	C	A	A	A	A	G	A
Pf910	06-Sep-10	PLU	M	42	A/G	A/G	A	A/G	A	A/G	A	A	A	G	A	G	C	A	A	A	A/C	A	A/G	A/C	G	A	A/G	A/G	G	A/G	G	A/G	A	A/G	A/G	C/G	A	A/G	A/G	G	A	G	C	A	A	G	A	A/G	A/G
Pf911	21-Sep-10	PLU	S	0	A	G	A	A	A	A	A	A	A	G	A	G	C	A	A	A	A	A	A	C	G	A	A	G	G	A	G	A	A	A	A	G	A	A	G	G	A	G	C	A	A	G	A	G	A
Pf912	11-Oct-10	PLU	S	0	G	A	A	A	G	A	A	A	A	G	A	G	C	A	A	T	A	T	A	A	G	A	G	G	G	G	G	G	A	G	G	C	A	G	A	G	A	G	A	A	A	A	A	G	G
Pf913	07-Dec-10	PLU	S	0	G	A	A	A	G	A	A	A	G	G	A	G	C	A	A	A	C	A	G	A	G	A	G	G	G	G	G	G	A	G	G	C	A	G	A	G	A	G	C	A	A	G	A	G	G
Pf914	18-Dec-10	PLU	S	0	G	A	T	A	A	G	G	A	G	G	G	G	A	G	G	A	A	A	A	A	A	A	G	G	A	G	G	G	G	A	G	G	A	A	A	G	A	G	A	A	A	A	A	A	A
Pf915	20-Oct-02	WPA	M	31	A/G	G	A	A	A	G	A	A	G	A/G	G	G	A/C	A/G	A/G	A	A	A	A/G	A	A	A	G	G	G	G	A/G	G	A/G	G	A/G	C/G	A	G	A	A	A	G	A/C	A	A	A	C	A	G
Pf916	16-Feb-04	WPA	S	0	A	A	A	G	G	A	A	A	G	G	A	G	C	A	A	T	A	T	G	A	G	A	G	G	A	A	G	G	G	G	G	C	A	G	A	G	A	G	A	A	T	A	C	A	G
Pf917	28-Feb-04	WPA	M	12	G	A	A/T	A	A	G	A	A	A/G	A/G	G	G	A	A/G	G	A	A	A	G	A	G	A	G	A	G	G	G	G	G	G	G	G	A	A	G	A/G	A	G	C	A	T	A	A	A/G	G
Pf918	28-Feb-04	WPA	M	13	A/G	G	A	A	A	A/G	A	A	G	A	G	A/G	C	A	A	T	C	A	A	A	G	A	G	G	A/G	G	A	G	G	G	G	G	G	G	G	G	A	A/G	A/C	A	A	A	A	A	G
Pf919	16-Apr-04	WPA	S	0	G	A	T	A	A	G	A	A	A	A	G	G	C	A	G	T	C	A	G	A	G	A	G	A	G	G	G	G	A	A	G	C	A	A	A	G	A	G	A	A	A	A	A	A	G
Pf920	23-Apr-04	WPA	S	0	G	A	T	A	A	G	G	A	A	A	G	G	C	G	A	A	C	T	G	A	A	A	G	G	G	G	A	G	G	G	G	C	G	A	A	A	A	G	A	G	A	A	A	G	A
Pf921	26-Apr-04	WPA	M	13	A	G	A	G	A/G	G	A	A/G	A/G	A	G	G	C	A	A	A/T	A	T	G	C	G	G	A/G	A	G	A/G	A	A	G	A	G	C	G	A	A	G	A	G	A/C	A	A	G	C	A	G
Pf922	28-Apr-04	WPA	M	38	A	A/G	A	A	A/G	A/G	G	A	G	G	A	G	C	A/G	A	A	A/C	A/T	A/G	A	A	A	G	A/G	A/G	A/G	A/G	G	A	A	G	C/G	G	G	A	A	A	G	C	G	A/T	A	A	A/G	G
Pf923	30-Apr-04	WPA	M	11	A	G	A/T	A/G	A	A	A	A	A	A	G	G	C	G	A	A	A	A/T	A	A	G	A	G	A	G	A/G	A	G	G	G	G	C	A	G	G	G	A/G	G	A	A	T	A	A/C	A/G	A/G
Pf924	01-May-04	WPA	M	22	G	G	A/T	A/G	A	A	A	A/G	A/G	G	A/G	G	C	A	A	A/T	A	A	G	A	A	A	G	A	G	A/G	A/G	G	G	G	G	C	A/G	A	G	G	A	G	A	A	A/T	A/G	A/C	A/G	A/G
Pf925	02-May-04	WPA	S	0	G	A	A	A	A	G	A	A	G	G	G	G	A	G	G	T	A	T	G	C	G	A	G	A	G	G	A	G	G	A	G	G	G	A	A	A	A	G	A	A	A	A	A	A	G
Pf926	14-May-04	WPA	S	0	A	G	A	A	A	G	A	A	G	G	A	G	C	G	A	T	A	T	G	A	G	A	G	G	G	G	G	G	A	A	G	C	G	G	G	A	A	G	C	G	T	A	A	A	G
Pf927	15-May-04	WPA	M	18	G	A	A	A	A	G	G	A	A/G	A/G	G	A/G	A/C	G	A	A/T	A	T	A	C	A	A	G	G	G	G	A/G	A	G	G	G	C	A/G	A/G	A	G	A	G	C	A	A/T	A	C	G	A
Pf928	17-May-04	WPA	S	0	A	A	T	A	A	G	A	A	G	G	G	G	A	A	A	A	C	T	G	C	G	A	G	G	G	G	A	G	G	A	G	C	G	G	A	G	G	A	C	G	T	A	A	A	A
Pf929	26-Oct-07	WPA	M	49	G	A/G	A	A/G	A/G	A/G	A/G	A	A/G	G	G	G	A/C	A	G	A/T	C	A/T	G	A/C	A/G	A/G	G	A/G	A/G	A/G	A/G	G	A/G	A/G	G	G	G	A/G	A/G	G	A/G	G	C	A/G	A	A	A/C	A/G	G
Pf930	25-Nov-07	WPA	S	0	A	A	A	A	G	G	A	G	G	G	A	G	C	A	A	A	C	A	A	A	G	A	G	G	G	A	G	A	A	G	G	C	A	A	A	A	A	G	C	A	A	A	A	A	A
Pf931	27-Nov-07	WPA	S	0	A	A	A	A	A	G	A	A	A	G	G	G	C	G	A	T	C	A	A	C	G	A	G	G	G	A	G	G	A	G	G	G	G	A	A	A	A	G	C	G	T	A	A	A	A
Pf932	29-Nov-07	WPA	S	0	G	A	T	G	A	A	G	A	G	A	A	G	C	A	A	A	A	A	A	C	A	G	A	G	A	G	G	G	A	G	G	C	A	A	A	A	A	G	A	G	T	A	A	G	A
Pf933	03-Dec-07	WPA	M	30	A/G	A	A	A	G	G	A/G	A/G	G	G	A	G	C	A	A	A	C	A	A/G	A/C	G	A/G	G	G	G	A/G	G	A	A/G	G	G	C/G	A/G	A	A/G	A/G	A/G	G	C	A	A/T	A	A	A/G	A/G
Pf934	05-Dec-07	WPA	S	0	A	A	A	A	A	A	A	A	G	G	G	G	C	A	G	A	C	T	A	C	A	A	A	G	A	G	G	A	G	G	G	C	G	A	G	A	A	G	A	A	A	A	C	A	A
Pf935	07-Dec-07	WPA	S	0	G	G	T	A	A	A	G	A	G	A	G	G	C	G	A	A	C	T	G	A	A	A	G	A	G	G	A	G	A	G	G	C	G	A	G	G	A	G	C	A	A	A	A	G	G
Pf936	10-Dec-07	WPA	M	9	G	A	A	A	A	A/G	G	G	G	A	A	G	C	A	G	A	C	T	A/G	C	G	G	G	G	A	G	G	G	A	A	G	C	G	A	A/G	G	A	G	C	G	A	A	A	A/G	A
Pf937	10-Dec-07	WPA	S	0	A	G	A	G	A	A	A	G	G	A	G	G	C	A	A	T	C	A	G	A	A	A	G	G	A	G	G	A	A	G	G	C	A	A	A	A	G	A	C	A	A	G	A	G	A
Pf938	10-Dec-07	WPA	S	0	G	G	A	G	A	G	A	A	A	A	G	G	A	A	G	A	C	A	A	A	A	G	G	G	G	A	G	A	G	A	G	C	G	A	A	A	A	G	C	A	A	A	A	A	A
Pf939	10-Dec-07	WPA	S	0	G	A	T	A	A	G	G	A	G	A	A	G	A	A	G	A	C	A	A	A	A	A	G	G	G	A	G	G	A	A	A	G	G	A	A	G	A	G	C	A	A	A	C	A	G
Pf940	13-Dec-07	WPA	M	9	A	A	T	G	A	A	A	A/G	A	A	G	G	C	G	G	A	A	A	A	C	A	A	A	A/G	A/G	A	G	G	G	G	G	C	G	A	G	A	A	G	A	A/G	T	A	A	A/G	A
Pf941	13-Dec-07	WPA	S	0	A	G	A	G	A	A	A	A	A	A	G	G	C	A	A	T	C	T	A	C	A	A	G	G	A	G	A	G	G	A	G	C	G	A	A	G	A	G	C	A	A	A	A	G	G
Pf942	18-Dec-07	WPA	S	0	A	G	A	G	A	A	A	A	G	G	G	G	A	A	A	A	C	A	G	A	G	G	G	G	A	G	G	A	A	A	G	C	G	A	G	A	A	G	C	G	T	A	A	A	A
Pf943	19-Dec-07	WPA	M	15	A	A	A/T	A	A	A/G	A/G	A	A	G	A/G	A/G	C	G	G	T	C	A	A	C	A	A/G	G	A/G	G	A	G	A	A	A	G	G	G	A/G	A	G	A	G	A	G	A	A	A	A/G	A
Pf944	20-Dec-07	WPA	S	0	A	G	A	A	A	A	A	G	G	G	G	G	C	A	G	A	A	A	A	C	G	A	G	G	G	G	G	G	G	G	G	G	G	A	G	G	G	G	C	A	A	G	A	A	G
Pf945	20-Dec-07	WPA	M	22	G	A/G	T	A/G	A	A/G	A	A	A	G	G	G	C	G	A	A	A	A	A/G	A/C	A	A	G	G	A/G	A/G	G	G	G	G	G	C	A	A	A	G	A/G	G	C	A	A	A	A/C	A	A
Pf946	20-Dec-07	WPA	S	0	G	G	A	G	A	A	A	G	G	A	A	A	C	G	G	T	A	T	G	A	G	G	G	A	G	G	A	A	G	G	G	C	A	G	A	G	A	G	C	G	T	A	C	A	G
Pf947	21-Dec-07	WPA	S	0	A	G	A	A	A	G	A	A	A	G	G	G	C	A	G	A	A	A	A	C	A	G	G	G	G	G	G	G	G	G	A	G	A	A	A	A	A	A	C	G	T	A	A	A	A
Pf948	21-Dec-07	WPA	S	0	G	A	A	A	A	A	A	A	A	G	G	G	C	A	G	A	A	A	A	C	A	A	G	G	G	A	A	G	G	A	G	G	A	G	A	G	A	G	A	A	A	A	A	A	G
Pf949	21-Dec-07	WPA	M	36	G	A/G	A/T	A	A	A/G	A	A/G	A	G	A/G	G	C	A	A	A/T	C	A/T	A/G	A/C	A	A/G	G	A/G	G	A/G	G	A	G	A/G	G	C/G	G	A	A	A/G	A	G	A	A/G	A	A	A	A/G	A
Pf950	25-Dec-07	WPA	S	0	G	A	A	A	A	A	A	A	G	G	A	G	A	A	G	A	A	T	A	A	A	A	G	G	G	A	A	G	A	A	G	C	G	A	A	G	A	G	A	A	A	A	A	A	A
Pf951	25-Dec-07	WPA	M	6	G	A	A	G	G	A	A	G	G	A	A	G	C	A	A	A	A	A/T	A	C	G	G	G	A	G	G	G	G	G	A	G	C	G	A	G	A/G	A	G	C	A	A	A	A	A	A
Pf952	28-Dec-07	WPA	S	0	A	A	A	G	A	A	A	G	G	A	G	G	C	G	G	A	A	T	G	C	A	G	G	G	G	G	G	G	G	G	G	C	A	A	A	A	G	A	C	A	A	G	A	A	A
Pf953	28-Dec-07	WPA	S	0	A	A	A	G	A	A	A	G	G	A	G	G	C	G	G	A	A	T	G	C	A	G	G	G	G	G	G	G	G	G	G	C	A	A	A	A	G	A	C	A	A	G	A	A	A
Pf954	04-Jun-07	WPA	M	17	G	G	A	A	A	G	A	A	G	A	G	G	C	G	A	T	A	T	A	A	A	G	G	G	A/G	A	G	G	A/G	A	G	G	G	A	A	A	A	G	C	A/G	A	A	C	A	G
Pf955	03-Jan-08	WPA	M	9	A	G	A	A	G	G	A	A	A	G	G	G	C	A	A	T	C	A	A	A	G	A	G	G	G	G	G	G	A/G	G	G	C	G	A	G	A	A	G	C	A	A/T	G	A	A	A
Pf956	06-Jan-08	WPA	S	0	G	G	A	G	A	A	A	G	G	A	A	A	C	G	G	T	A	T	G	A	G	G	G	A	G	G	A	A	G	G	G	C	A	G	A	G	A	G	C	G	T	A	C	A	G
Pf957	07-Jan-08	WPA	S	0	A	A	A	A	A	G	A	A	A	A	G	G	C	A	G	A	A	A	G	A	G	A	G	G	A	G	A	G	G	A	G	C	A	A	A	G	A	G	A	G	T	A	A	G	A
Pf958	08-Jan-08	WPA	S	0	A	A	A	A	G	G	A	G	G	G	A	G	C	A	A	A	C	A	A	A	G	A	G	G	G	A	G	A	A	G	G	C	A	A	A	A	A	G	C	A	A	A	A	A	A
Pf959	09-Jan-08	WPA	S	0	A	A	A	G	G	G	A	G	G	G	G	G	A	A	A	T	A	A	A	C	G	A	G	G	A	G	A	G	G	G	G	C	G	A	A	A	A	G	A	A	A	A	C	A	A
Pf960	10-Jan-08	WPA	S	0	A	A	A	A	G	G	A	G	G	G	A	G	C	A	A	A	C	A	A	A	G	A	G	G	G	A	G	A	A	G	G	C	A	A	A	A	A	G	C	A	A	A	A	A	A
Pf961	10-Jan-08	WPA	M	8	A	A	A	G	G	A	A	A	G	A	A	G	C	A	A	A/T	A	A/T	G	A	A	A	G	G	G	G	A	G	A	A	G	G	G	A	A	G	A	G	A	A/G	A	A	A	A	A
Pf962	11-Jan-08	WPA	S	0	G	A	A	G	A	G	A	G	G	G	A	G	C	A	A	A	A	T	G	A	A	A	G	G	A	G	G	G	A	G	G	C	G	A	A	A	A	G	C	A	A	A	A	A	G
Pf963	12-Jan-08	WPA	M	19	A/G	A	A/T	G	A	A/G	G	A	A/G	G	G	G	C	G	A	A	A	T	A	A	A	A	G	G	G	G	G	G	A	A	G	C	A	G	A	A	A	G	A	A/G	T	A	A/C	A	A/G
Pf964	15-Jan-08	WPA	M	8	A	G	A	A/G	A	A	A	A	A	A	G	G	C	A	A	T	C	T	A	C	A	A	G	G	A/G	G	A	G	A/G	A/G	A/G	C	G	A	A	G	A	G	C	A	A	A	A	G	G
Pf965	15-Jan-08	WPA	S	0	A	A	A	A	A	G	G	A	A	A	G	G	C	A	A	T	A	A	A	C	A	G	G	A	G	G	G	G	A	A	G	G	G	A	G	G	A	G	C	G	T	A	A	A	A
Pf966	16-Jan-08	WPA	S	0	G	A	A	G	A	G	A	A	G	A	G	G	C	A	G	A	C	T	G	C	G	A	G	G	G	G	G	A	G	A	G	G	G	A	A	A	A	G	A	A	A	G	C	A	A
Pf967	16-Jan-08	WPA	M	52	A/G	A/G	A	A/G	A/G	G	A/G	A/G	A/G	A	A/G	G	C	A	A/G	A	A/C	A/T	G	A/C	G	A	A/G	A/G	A/G	A/G	G	A/G	G	A/G	A/G	G	G	A	A	A	A	G	A/C	A/G	A/T	A/G	C	A	A
Pf968	17-Jan-08	WPA	S	0	G	G	T	A	A	G	G	G	A	A	G	G	C	G	A	A	A	T	G	A	A	A	G	G	G	G	G	G	G	G	G	C	G	A	A	A	A	G	C	A	A	A	C	A	A
Pf969	18-Jan-08	WPA	M	17	A/G	A/G	A/T	A	A	A	A/G	A/G	A/G	G	A/G	G	C	A	G	A	A	T	A	A/C	A	A	A/G	A	G	A	G	A	A/G	A	G	C	G	A	G	A/G	A	G	A	G	T	A	A	A	A
Pf970	18-Jan-08	WPA	M	14	A	A	A	A/G	A/G	G	A	G	G	G	G	G	A/C	A	A	A/T	A	A	A	C	G	A	G	G	A	G	A	G	G	G	G	C	G	A	A	A	A	G	A	A	A	A	A/C	A	A
Pf971	22-Jan-08	WPA	S	0	G	G	A	G	A	G	A	A	A	A	G	G	A	A	G	A	C	A	A	A	A	G	G	G	G	A	G	A	G	A	G	C	G	A	A	A	A	G	C	A	A	A	A	A	A
Pf972	22-Jan-08	WPA	S	0	G	G	T	A	A	G	G	A	A	A	G	A	A	A	G	A	A	T	G	A	G	A	G	A	G	G	G	G	G	G	G	C	A	A	A	A	A	G	C	A	A	A	C	A	G
Pf973	26-Jan-08	WPA	M	44	A	A	A	A	A/G	A/G	A/G	A	A/G	A/G	G	A/G	A/C	A	A/G	A/T	A	A/T	G	C	A	A/G	A/G	A	A/G	G	A	G	G	A/G	G	C/G	A	A/G	A	A/G	A/G	A/G	C	G	A	A	A/C	A	G
Pf974	26-Jan-08	WPA	S	0	A	A	T	A	A	G	A	G	G	A	A	G	A	A	G	A	A	T	A	A	A	A	G	G	G	G	G	G	A	A	A	G	G	A	A	G	A	A	C	A	A	A	C	A	G
Pf975	28-Jan-08	WPA	M	16	A	A	T	A	A/G	A/G	A/G	A	A	G	A/G	A/G	C	G	G	T	C	A	A	C	A	G	G	A	G	A	G	A	A	A	G	C/G	A/G	A/G	A	G	A	G	A	G	A	A	A	A/G	A
Pf976	30-Jan-08	WPA	S	0	G	G	T	A	A	A	A	A	G	G	G	G	A	G	A	A	A	T	G	A	G	G	G	A	G	G	G	A	A	G	G	C	A	G	A	G	A	G	C	G	T	A	C	A	G
Pf977	05-Feb-08	WPA	M	26	A	A/G	A	A/G	A	A/G	A	A	A	A	A/G	G	C	A	A	A/T	C	A/T	A/G	A/C	A	A	G	G	A/G	A/G	A/G	G	G	A/G	G	C	G	A	A	G	A	G	C	A	A	A	A	A/G	A/G
Pf978	05-Feb-08	WPA	S	0	A	A	T	A	A	G	A	A	A	A	G	G	C	G	G	T	A	T	A	C	A	G	G	G	G	A	G	A	A	A	G	C	A	A	G	G	A	G	A	G	T	A	A	G	A
Pf979	06-Feb-08	WPA	M	27	G	A	A	G	A	A	A	A	A	G	G	G	C	A	A/G	A	A	A/T	A/G	C	A	A/G	G	G	A	A/G	G	G	A/G	A	G	C/G	A/G	A	A	A	A	G	A	A	A/T	A	A/C	A	A
Pf980	06-Feb-08	WPA	S	0	A	A	A	A	A	A	A	A	G	G	G	G	C	A	A	A	A	A	G	A	G	A	G	A	G	G	G	G	G	A	G	G	A	G	A	G	A	G	C	G	T	A	A	A	A
Pf981	11-Feb-08	WPA	S	0	G	G	T	A	A	A	A	A	G	G	G	G	A	G	A	A	A	T	G	A	G	G	G	A	G	G	G	A	A	G	G	C	A	G	A	G	A	G	C	G	T	A	C	A	G
Pf982	13-Feb-08	WPA	S	0	G	A	A	G	A	G	G	A	A	A	G	G	A	A	A	A	A	A	A	A	A	G	A	G	G	G	G	G	G	G	G	G	A	A	A	A	A	G	C	A	A	A	C	G	A
Pf983	18-Feb-08	WPA	M	26	A/G	A	A/T	A	A	G	G	A	A/G	G	G	G	C	A/G	G	A/T	C	A/T	A/G	C	A	G	G	G	G	A	G	A/G	G	A	G	G	G	A	A	G	A/G	G	A/C	G	A	A	A	A/G	A/G
Pf984	18-Feb-08	WPA	S	0	A	A	T	A	G	G	A	A	G	G	G	A	A	A	G	A	C	A	G	A	G	G	G	G	G	G	G	G	A	G	G	C	A	G	G	A	A	G	A	G	T	A	C	A	A
Pf985	18-Feb-08	WPA	M	38	A/G	A/G	A	G	A	A/G	A	A/G	A/G	A/G	A	A/G	C	G	G	A/T	A	T	G	A	A/G	G	G	A	A/G	G	A/G	A/G	A/G	G	G	C/G	A	A/G	A	G	A	G	A/C	A/G	A/T	A	A/C	A	A/G
Pf986	22-Feb-08	WPA	S	0	G	A	A	A	A	G	A	A	A	A	G	G	A	G	G	T	C	A	A	C	A	A	G	G	G	A	G	A	A	A	G	G	G	A	G	G	A	G	C	G	T	A	C	A	A
Pf987	25-Feb-08	WPA	S	0	G	G	A	A	G	G	A	G	A	A	G	G	C	A	G	T	C	A	A	C	A	A	G	G	G	G	G	G	A	A	G	C	A	G	A	A	A	G	C	A	A	A	C	A	A
Pf988	26-Feb-08	WPA	S	0	A	A	A	G	A	A	A	G	G	G	G	G	A	A	A	T	A	A	A	A	G	A	G	G	A	A	G	A	G	A	G	C	A	G	A	A	A	G	A	A	A	A	A	A	A
Pf989	26-Feb-08	WPA	M	7	G	A	T	G	A	A	G	A	G	G	A	G	A	A	A	T	C	A	A	A	A	A	G	A	G	G	A/G	G	G	G	G	C	G	A	G	G	A/G	G	A	A	A	G	A	A	A
Pf990	27-Feb-08	WPA	S	0	G	A	A	G	A	A	A	A	A	A	G	G	C	A	G	A	C	T	G	A	A	G	G	A	G	G	G	G	G	A	G	C	G	A	G	A	A	G	A	A	A	A	C	A	G
Pf991	03-Mar-08	WPA	M	24	A	A/G	A	G	A	A/G	A	A/G	A/G	G	A/G	G	A	A	A/G	T	A	T	G	A	G	A/G	G	A/G	G	A/G	G	G	G	G	G	C/G	A/G	A/G	A	A	A	G	C	A	A/T	G	A	A/G	A
Pf992	04-Mar-08	WPA	M	9	G	A/G	T	A	A	G	G	A	A/G	G	G	G	A	A	G	A	C	A	A	A	A	A/G	G	G	G	A	G	A/G	A	A	A	G	G	A	A	G	A	G	C	A	A	A	A	G	A
Pf993	04-Mar-08	WPA	S	0	A	A	A	A	A	G	A	A	G	A	G	G	C	G	A	T	C	A	G	A	G	A	G	G	G	A	G	G	G	G	G	C	G	A	A	G	A	G	C	A	A	A	A	A	A
Pf994	04-Mar-08	WPA	M	7	A	A/G	A	G	A	A	A	G	G	A/G	G	G	C	G	A/G	A	A	T	G	C	A	G	G	G	G	G	G	G	G	G	G	C	A/G	A	A	A	G	A	C	A	A	G	A	A	A
Pf995	04-Mar-08	WPA	M	7	G	A	A	A	A	G	G	A	A	A	G	G	A/C	A	A	A	A	T	G	C	A	A	G	G	G	G	G	G	G	A/G	A/G	C	A	A	G	A	A/G	G	C	G	T	A	A	A	G
Pf996	04-Mar-08	WPA	S	0	G	A	A	A	A	A	G	A	G	G	G	G	A	G	G	A	C	A	A	A	A	A	G	G	G	G	G	G	G	A	G	C	G	A	A	A	A	G	A	A	A	A	A	G	A
Pf997	06-Mar-08	WPA	M	8	G	A	A	A	A	A	G	A	G	G	G	A/G	A	A	G	A	C	A	A	A	G	A	G	A	A/G	G	G	A	A	G	G	C	G	A	A	G	A	G	A	A/G	T	A/G	C	A	A/G
Pf998	07-Mar-08	WPA	S	0	G	G	T	A	A	A	A	A	G	G	G	G	A	G	A	A	A	T	G	A	G	G	G	A	G	G	G	A	A	G	G	C	A	G	A	G	A	G	C	G	T	A	C	A	G
Pf999	07-Mar-08	WPA	S	0	G	A	A	A	A	G	A	A	A	A	G	G	A	G	G	T	C	A	A	C	A	A	G	G	G	A	G	A	A	A	G	G	G	A	G	G	A	G	C	G	T	A	C	A	A
Pf1000	07-Mar-08	WPA	S	0	G	A	A	G	A	G	A	G	G	G	A	G	C	A	A	A	A	T	G	A	A	A	G	G	A	G	G	G	A	G	G	C	G	A	A	A	A	G	C	A	A	A	A	A	G
Pf1001	08-Mar-08	WPA	S	0	G	A	A	A	A	G	A	G	G	G	G	G	A	A	A	T	A	A	G	C	G	A	G	G	A	G	G	G	G	A	G	C	G	A	A	A	A	G	A	G	T	A	A	A	G
Pf1002	11-Mar-08	WPA	S	0	A	A	T	A	A	A	A	A	A	G	G	G	C	G	G	A	A	A	G	A	G	A	A	G	A	G	A	G	A	G	G	C	A	G	A	A	A	G	A	G	T	A	C	A	A
Pf1003	17-Mar-08	WPA	S	0	G	A	A	A	A	G	G	A	A	G	G	G	C	A	A	T	C	A	A	A	A	A	A	G	G	G	G	G	G	G	A	G	A	A	A	A	A	G	C	G	T	A	C	A	G
Pf1004	17-Mar-08	WPA	S	0	G	A	A	A	A	G	A	A	G	A	G	G	C	G	A	T	C	A	A	A	A	G	G	G	G	A	G	G	A	G	G	C	G	A	A	G	A	G	A	G	T	A	C	A	A
Pf1005	17-Mar-08	WPA	S	0	G	G	A	A	A	A	A	A	A	G	G	G	A	A	A	T	A	A	A	A	A	A	G	A	A	A	A	G	G	G	G	C	G	A	A	A	G	G	A	A	T	A	A	A	A
Pf1006	20-Mar-08	WPA	S	0	G	G	A	G	A	A	A	A	G	A	A	A	C	A	A	T	A	T	G	A	A	A	G	G	G	A	A	G	G	G	G	C	G	A	A	A	A	G	C	A	A	A	C	A	A
Pf1007	20-Mar-08	WPA	S	0	A	G	A	A	A	A	A	A	A	G	G	G	C	A	G	A	C	A	A	A	G	A	G	G	G	G	G	G	A	A	G	G	G	G	G	G	A	G	C	G	T	A	C	A	A
Pf1008	21-Mar-08	WPA	S	0	A	A	A	G	A	G	A	A	A	G	G	A	A	A	G	A	A	A	A	A	A	A	G	G	A	G	G	G	A	G	G	C	G	A	A	G	A	G	C	A	A	G	C	A	G
Pf1009	21-Mar-08	WPA	S	0	G	A	A	G	A	A	A	A	G	A	A	G	A	A	G	A	A	T	G	A	A	G	A	A	A	G	A	A	G	A	G	C	G	A	G	A	A	G	C	G	T	A	A	A	A
Pf1010	24-Mar-08	WPA	S	0	A	A	T	A	A	A	A	A	A	G	A	G	A	A	A	A	A	T	A	C	A	A	G	A	A	G	G	G	G	A	G	C	G	A	A	A	A	A	C	A	A	A	C	A	A
Pf1011	25-Mar-08	WPA	M	45	A/G	A/G	A/T	A	A/G	A/G	A/G	A	A/G	G	G	G	C	A	A	A	C	A	A/G	A	A	A/G	G	G	A/G	A/G	A/G	A/G	A	G	G	C/G	A/G	A/G	A	G	A	G	A/C	G	A/T	A	A/C	A/G	A/G
Pf1012	27-Mar-08	WPA	S	0	A	A	A	G	A	G	A	A	G	A	A	G	A	A	G	T	A	T	G	A	G	A	G	A	G	G	G	G	G	G	G	C	A	G	A	G	A	G	C	A	A	G	A	A	G
Pf1013	28-Mar-08	WPA	S	0	A	A	A	G	G	G	A	G	G	G	G	G	A	A	A	T	A	A	A	C	G	A	G	G	A	G	A	G	G	G	G	C	G	A	A	A	A	G	A	A	A	A	C	A	A
Pf1014	28-Mar-08	WPA	M	9	A/G	A	A	A	A	A	A/G	A	A	A	G	A	A	A	A	T	A	A	A	C	A	A	G	G	G	G	G	G	G	A	G	C/G	A	G	A	G	A	G	A/C	A	T	A	C	G	A
Pf1015	28-Mar-08	WPA	M	36	G	G	A	A	A/G	A	A/G	A	A/G	G	A/G	G	A/C	A/G	A	A/T	A	A/T	G	A/C	A	A/G	G	G	G	A/G	G	G	A/G	G	G	G	A	A/G	A	A/G	A	G	C	A	A/T	A	A/C	A	A
Pf1016	29-Mar-08	WPA	S	0	A	A	A	G	A	A	G	A	A	A	G	A	A	A	G	A	A	A	A	C	A	A	G	G	A	A	G	G	G	G	G	C	G	A	A	G	A	G	C	G	T	A	A	G	A
Pf1017	31-Mar-08	WPA	S	0	G	A	A	A	A	A	A	G	G	A	A	G	C	A	G	A	C	T	A	C	A	A	G	G	A	G	G	G	A	A	G	C	G	A	A	A	A	G	C	G	A	A	A	G	G
Pf1018	06-Apr-08	WPA	M	28	A/G	A/G	A/T	G	A	A	G	A	G	G	A	A	A	A	A	A	A	A/T	G	A	A/G	A/G	G	G	A/G	G	A/G	G	A	G	G	C/G	G	A	A	A/G	A/G	G	C	A	A	A	A	A	A/G
Pf1019	06-Apr-08	WPA	S	0	A	A	A	A	A	A	A	A	A	G	G	A	C	A	A	T	A	T	G	A	A	G	G	G	G	A	G	A	A	A	A	G	G	A	G	G	A	G	C	G	T	A	A	A	A
Pf1020	06-Apr-08	WPA	S	0	A	A	A	A	A	A	A	A	G	G	G	A	A	G	G	A	A	A	A	A	A	G	G	A	G	A	A	G	G	A	G	C	G	A	G	G	A	G	A	A	A	A	A	A	A
Pf1021	07-Apr-08	WPA	S	0	G	A	A	A	A	A	A	A	G	G	A	G	C	A	G	A	C	A	A	A	A	G	A	A	G	G	G	G	A	G	G	C	A	A	G	A	A	G	A	G	T	A	C	A	A
Pf1022	07-Apr-08	WPA	S	0	G	G	T	A	A	A	A	A	G	G	G	G	A	G	A	A	A	T	G	A	G	G	G	A	G	G	G	A	A	G	G	C	A	G	A	G	A	G	C	G	T	A	C	A	G
Pf1023	07-Apr-08	WPA	S	0	A	A	A	G	G	G	A	G	G	G	G	G	A	A	A	T	A	A	A	C	G	A	G	G	A	G	A	G	G	G	G	C	G	A	A	A	A	G	A	A	A	A	C	A	A
Pf1024	08-Apr-08	WPA	S	0	A	A	A	G	A	A	G	A	G	A	G	G	C	A	A	T	A	T	G	A	A	G	G	G	A	A	G	G	A	G	G	C	A	A	G	A	G	G	C	A	T	A	A	A	A
Pf1025	08-Apr-08	WPA	S	0	A	A	A	G	G	G	A	G	G	G	G	G	A	A	A	T	A	A	A	C	G	A	G	G	A	G	A	G	G	G	G	C	G	A	A	A	A	G	A	A	A	A	C	A	A
Pf1026	08-Apr-08	WPA	M	9	G	G	A	A	A/G	A	G	A	A	G	A	G	A	A	A	T	A	T	G	A	A	A	G	G	G	G	G	G	A/G	G	G	G	A	G	G	G	A	G	A/C	A	A	A	A	A	A
Pf1027	10-Apr-08	WPA	S	0	G	G	A	G	A	A	A	G	G	A	A	A	C	G	G	T	A	T	G	A	G	G	G	A	G	G	A	A	G	G	G	C	A	G	A	G	A	G	C	G	T	A	C	A	G
Pf1028	10-Apr-08	WPA	S	0	A	A	A	G	A	G	G	A	A	G	A	G	C	A	A	A	A	T	A	A	A	A	G	A	G	G	A	G	A	A	G	C	A	G	G	A	A	G	A	G	A	A	A	A	A
Pf1029	12-Apr-08	WPA	M	23	G	A/G	A	G	A	A	A	A	G	A	A	A/G	C	G	G	T	A	T	G	A	G	G	G	A	G	A/G	A/G	A/G	G	A/G	G	C	A	G	A	G	A	G	A/C	G	T	A	C	A	G
Pf1030	12-Apr-08	WPA	S	0	G	G	T	A	A	G	G	G	A	A	G	G	C	G	A	A	A	T	G	A	A	A	G	G	G	G	G	G	G	G	G	C	G	A	A	A	A	G	C	A	A	A	C	A	A
Pf1031	15-Apr-08	WPA	S	0	G	G	T	A	A	G	G	G	A	A	G	G	C	G	A	A	A	T	G	A	A	A	G	G	G	G	G	G	G	G	G	C	G	A	A	A	A	G	C	A	A	A	C	A	A
Pf1032	15-Apr-08	WPA	S	0	G	A	A	A	A	G	A	G	G	G	G	G	A	A	A	T	A	A	G	C	G	A	G	G	A	G	G	G	G	A	G	C	G	A	A	A	A	G	A	G	T	A	A	A	G
Pf1033	17-Apr-08	WPA	M	7	G	A/G	A	A	G	G	A	G	A/G	A/G	G	A	A	A	A/G	A	C	A	A	C	A	A	G	A/G	G	A	G	A	G	G	A	G	G	A	A	G	A	G	C	A	A	A	A	A	G
Pf1034	17-Apr-08	WPA	S	0	G	A	A	G	A	A	A	A	G	G	G	G	A	G	G	A	A	A	G	C	A	G	G	G	G	G	G	G	G	A	G	G	A	A	G	G	A	G	C	A	T	A	A	A	A
Pf1035	18-Apr-08	WPA	S	0	A	A	A	G	A	G	A	A	G	A	G	G	A	A	A	A	A	A	G	C	A	G	G	G	G	G	G	G	A	A	G	C	G	A	A	G	A	G	C	G	T	A	C	G	A
Pf1036	18-Apr-08	WPA	S	0	G	G	A	G	A	A	G	A	G	A	G	A	A	A	G	A	A	T	G	A	A	A	G	G	A	A	G	G	A	A	A	C	G	A	G	A	A	G	A	A	A	G	C	A	A
Pf1037	21-Apr-08	WPA	S	0	A	A	T	A	A	A	A	A	A	G	G	G	C	G	G	A	A	A	G	A	G	A	A	G	A	G	A	G	A	G	G	C	A	G	A	A	A	G	A	G	T	A	C	A	A
Pf1038	25-Apr-08	WPA	S	0	G	A	A	A	G	A	G	A	G	A	A	A	A	A	A	A	A	T	G	A	A	A	G	G	G	G	A	G	A	G	G	G	G	A	A	G	G	G	A	A	A	A	A	A	G
Pf1039	30-Apr-08	WPA	M	17	A	A	T	A	A	A/G	G	A	G	A	A/G	A/G	A	A	G	A	C	A	A	A	A	A	G	G	A	G	G	G	A	G	G	C/G	G	A	A	G	A	G	C	A	A	A	C	A	G
Pf1040	05-May-08	WPA	S	0	G	G	A	G	A	G	A	A	A	A	A	G	C	A	A	T	A	T	A	C	A	A	G	A	G	G	G	A	A	G	G	C	A	A	A	G	A	G	A	G	A	A	A	G	A
Pf1041	05-May-08	WPA	S	0	A	A	T	G	A	A	G	A	G	G	G	G	A	A	G	A	C	T	G	A	A	A	G	G	A	G	A	G	A	G	G	C	G	A	A	G	A	G	A	G	T	A	A	A	G
Pf1042	06-May-08	WPA	S	0	G	G	T	A	A	G	G	G	A	A	G	G	C	G	A	A	A	T	G	A	A	A	G	G	G	G	G	G	G	G	G	C	G	A	A	A	A	G	C	A	A	A	C	A	A
Pf1043	11-May-08	WPA	S	0	G	G	A	G	A	G	A	A	A	A	A	G	C	A	A	T	A	T	A	C	A	A	G	A	G	G	G	A	A	G	G	C	A	A	A	G	A	G	A	G	A	A	A	G	A
Pf1044	12-May-08	WPA	S	0	A	A	A	A	A	A	A	A	G	G	G	G	A	A	G	A	C	A	A	A	G	A	G	G	G	A	G	A	G	G	G	C	G	A	A	G	A	G	A	A	A	A	C	A	A
Pf1045	14-May-08	WPA	S	0	G	A	T	A	A	G	G	A	G	A	A	G	A	A	G	A	C	A	A	A	A	A	G	G	G	A	G	G	A	A	A	G	G	A	A	G	A	G	C	A	A	A	C	A	G
Pf1046	14-May-08	WPA	S	0	A	A	T	G	A	A	G	A	G	G	G	G	A	A	G	T	A	T	G	A	A	A	G	G	A	G	G	G	G	G	G	C	G	A	G	G	A	G	A	G	A	A	C	A	G
Pf1047	15-May-08	WPA	S	0	G	A	A	G	A	G	G	A	A	A	G	G	A	A	A	A	A	A	A	A	A	G	A	G	G	G	G	G	G	G	G	G	A	A	A	A	A	G	C	A	A	A	C	G	A
Pf1048	16-May-08	WPA	S	0	G	A	T	A	A	G	G	A	G	A	A	G	A	A	G	A	C	A	A	A	A	A	G	G	G	A	G	G	A	A	A	G	G	A	A	G	A	G	C	A	A	A	C	A	G
Pf1049	19-May-08	WPA	M	16	G	G	A	A	A	G	A	A	A	A/G	G	G	A/C	A/G	A	A/T	A/C	A	A	A	G	A	G	G	G	A	G	G	A	G	G	C/G	A/G	A	A	G	A/G	G	C	A/G	A/T	A	A/C	A	G
Pf1050	20-May-08	WPA	M	8	G	A	T	A	A	G	G	A	G	A/G	A	G	A	A	G	A	C	A	A/G	A	A	A	G	G	G	A	G	G	A	A	A	G	G	A	A	G	A	G	C	A	A	A	C	A	G
Pf1051	20-May-08	WPA	M	23	G	G	A	A	A	A	A	A	A	G	G	G	A	A	A	A/T	A	A/T	A/G	A	A	A	G	A/G	A/G	A/G	A/G	G	G	G	G	C/G	G	A	A	A	G	G	A/C	A	T	A	A	A	A
Pf1052	20-May-08	WPA	S	0	A	G	A	A	A	A	A	A	A	G	G	G	C	A	G	A	A	T	G	A	A	A	G	G	G	G	G	A	A	A	G	C	A	G	A	A	A	A	C	A	T	A	A	G	A
Pf1053	22-May-08	WPA	S	0	G	A	A	G	A	A	A	A	G	G	G	G	C	A	A	A	A	A	A	A	G	A	G	G	A	A	G	A	G	A	G	C	A	G	A	G	A	G	C	A	A	A	A	A	A
Pf1054	22-May-08	WPA	S	0	G	A	A	A	A	A	G	A	A	A	G	A	A	A	A	T	A	A	A	C	A	A	G	G	G	G	G	G	G	A	G	G	A	G	A	G	A	G	C	A	T	A	C	G	A
Pf1055	22-May-08	WPA	S	0	A	A	A	G	G	G	A	G	G	G	G	A	A	A	G	A	A	A	A	A	G	A	G	G	A	G	G	G	A	G	G	C	G	A	A	A	A	G	A	A	A	A	A	A	A
Pf1056	23-May-08	WPA	S	0	G	A	A	A	G	A	A	A	G	A	A	G	A	A	G	A	A	T	G	A	A	G	G	G	G	G	G	A	G	G	G	C	G	A	A	A	A	G	A	G	T	A	C	A	G
Pf1057	23-May-08	WPA	S	0	G	A	A	G	A	A	A	A	G	G	G	G	C	A	A	A	A	A	A	A	G	A	G	G	A	A	G	A	G	A	G	C	A	G	A	G	A	G	C	A	A	A	A	A	A
Pf1058	23-May-08	WPA	S	0	G	A	A	A	A	A	G	A	A	A	G	A	A	A	A	T	A	A	A	C	A	A	G	G	G	G	G	G	G	A	G	G	A	G	A	G	A	G	C	A	T	A	C	G	A
Pf1059	24-May-08	WPA	M	6	G	A/G	A	A	A	A	A	A	A	G	G	G	A	A	G	T	C	A	A	A	A	A	G	G	G	G	G	G	A	A	G	G	G	A	A	G	A	G	C	A/G	A/T	A	A	A	G
Pf1060	26-May-08	WPA	M	14	G	A/G	A	A	A	A	A	A	A	G	G	G	A	A	G	T	C	A	A	A	A	A	G	G	A/G	G	G	G	A	A	G	C/G	A/G	A	A	G	A/G	G	C	A/G	A/T	A	A	A	G
Pf1061	26-May-08	WPA	S	0	A	A	A	G	A	G	A	A	A	G	G	G	A	A	G	A	A	A	G	A	A	A	A	G	G	G	A	G	G	A	G	C	G	A	A	G	A	G	A	G	T	A	A	A	G
Pf1062	26-May-08	WPA	M	15	G	A	A	A	A	A	A/G	G	G	A/G	A/G	G	C	A	A/G	A	C	T	A/G	C	A	A/G	A/G	G	A	G	G	G	A	A	G	C	G	A	A	A	A	G	C	G	A	A	A	A/G	G
Pf1063	27-May-08	WPA	S	0	A	G	T	A	A	A	G	A	G	G	G	G	C	G	G	A	A	A	A	C	A	A	A	G	A	A	G	G	A	G	G	C	G	A	A	A	A	G	A	A	A	A	A	A	A
Pf1064	29-May-08	WPA	S	0	A	G	T	A	A	A	G	A	G	G	G	G	C	G	G	A	A	A	A	C	A	A	A	G	A	A	G	G	A	G	G	C	G	A	A	A	A	G	A	A	A	A	A	A	A
Pf1065	29-May-08	WPA	S	0	G	A	T	A	A	A	A	A	G	G	G	G	C	A	A	A	A	T	G	A	A	G	G	G	G	G	G	A	G	A	G	C	G	A	A	G	A	G	A	G	A	G	C	A	A
Pf1066	30-May-08	WPA	M	44	G	A/G	A/T	A	A	A/G	A/G	A/G	G	A/G	A/G	G	A	A	A/G	A	A	A/T	A	A	A/G	A/G	G	A/G	A/G	A/G	A/G	G	A	G	A/G	C/G	A/G	A/G	A	G	A	G	C	A	A/T	A	A/C	A/G	G
Pf1067	30-May-08	WPA	S	0	A	G	T	A	A	A	G	A	G	G	G	G	C	G	G	A	A	A	A	C	A	A	A	G	A	A	G	G	A	G	G	C	G	A	A	A	A	G	A	A	A	A	A	A	A
Pf1068	31-May-08	WPA	S	0	G	A	A	A	A	A	G	A	A	A	G	A	A	A	A	T	A	A	A	C	A	A	G	G	G	G	G	G	G	A	G	G	A	G	A	G	A	G	C	A	T	A	C	G	A
Pf1069	31-May-08	WPA	S	0	A	A	A	A	A	G	A	A	G	A	G	G	C	G	G	A	C	A	A	C	A	G	G	G	G	G	G	G	A	G	G	C	G	A	A	G	A	G	A	A	A	A	C	A	A
Pf1070	31-May-08	WPA	S	0	A	A	A	A	A	G	A	A	A	A	G	G	A	G	G	T	A	A	G	C	A	A	A	G	G	A	G	G	G	G	G	C	G	A	A	A	A	G	A	A	A	A	A	A	A
Pf1071	02-Jun-08	WPA	S	0	G	G	A	A	A	A	G	A	G	G	G	A	A	A	A	T	A	A	G	A	A	A	G	A	A	G	G	A	G	A	G	C	G	A	A	G	A	G	C	A	A	A	C	A	G
Pf1072	02-Jun-08	WPA	S	0	G	G	T	A	G	A	A	A	G	G	G	G	C	A	A	A	A	A	G	A	A	G	G	G	G	G	G	G	G	A	G	C	G	A	A	A	A	G	A	A	A	A	C	A	G
Pf1073	02-Jun-08	WPA	S	0	G	A	A	G	A	A	A	A	G	G	G	G	A	G	G	T	C	A	A	A	A	A	G	G	G	G	G	G	G	G	G	C	G	A	A	A	G	G	C	A	A	A	A	A	A
Pf1074	03-Jun-08	WPA	S	0	A	A	T	A	A	G	A	G	G	G	G	G	C	G	G	A	A	T	G	A	A	G	G	G	G	A	G	A	A	A	G	C	A	G	A	A	A	G	C	G	A	A	A	G	A
Pf1075	03-Jun-08	WPA	S	0	G	A	T	A	A	A	A	A	G	G	G	G	C	A	A	A	A	T	G	A	A	G	G	G	G	G	G	A	G	A	G	C	G	A	A	G	A	G	A	G	A	G	C	A	A
Pf1076	03-Jun-08	WPA	M	7	A/G	G	T	A	A	A	G	A	G	G	G	G	C	A/G	G	A	A	A	A	C	A	A	A	G	A	A	G	G	A	G	G	C	G	A	A	A	A	G	A/C	A	A	A	A	A	A
Pf1077	03-Jun-08	WPA	S	0	A	G	A	A	A	A	A	A	G	G	G	G	A	A	G	T	A	T	G	C	A	A	G	G	A	G	G	G	G	A	G	C	A	G	G	G	A	G	A	G	A	A	C	A	A
Pf1078	04-Jun-08	WPA	M	25	G	G	A/T	A	A	G	A/G	A/G	A	G	A/G	G	A/C	G	A	A	A	T	A/G	A/C	A/G	A	G	G	G	A/G	G	G	G	A	G	C	G	A	A/G	A	A	G	C	A	A	A	C	A	A
Pf1079	04-Jun-08	WPA	S	0	G	G	T	A	A	G	G	G	A	A	G	G	C	G	A	A	A	T	G	A	A	A	G	G	G	G	G	G	G	G	G	C	G	A	A	A	A	G	C	A	A	A	C	A	A
Pf1080	05-Jun-08	WPA	M	12	G	A	A	A	G	G	A	A	A	G	G	G	C	G	G	A	A	A/T	G	C	G	A	G	G	A	G	G	G	G	A	G	C	A	A	G	A/G	A	G	A	G	A	A	A/C	A	G
Pf1081	05-Jun-08	WPA	S	0	A	A	A	A	A	G	A	A	A	A	G	G	A	G	G	T	A	A	G	C	A	A	A	G	G	A	G	G	G	G	G	C	G	A	A	A	A	G	A	A	A	A	A	A	A
Pf1082	06-Jun-08	WPA	S	0	A	A	A	A	G	A	A	A	G	A	A	G	C	A	A	A	C	A	A	A	A	A	G	A	A	G	G	G	G	A	G	C	A	G	G	G	A	G	A	G	A	A	A	G	A
Pf1083	06-Jun-08	WPA	S	0	A	G	A	A	A	A	G	A	G	A	A	A	C	G	A	T	C	A	A	A	G	A	G	A	A	G	G	G	A	A	A	C	A	G	A	G	A	G	A	G	A	A	A	A	A
Pf1084	07-Jun-08	WPA	S	0	A	A	A	A	G	A	A	A	G	G	G	G	A	A	G	A	A	A	A	C	A	A	G	G	A	G	G	G	G	A	G	C	A	G	G	G	A	G	C	G	T	A	C	A	A
Pf1085	09-Jun-08	WPA	S	0	A	A	A	A	A	A	A	A	A	G	G	A	A	A	G	A	C	A	A	A	A	G	G	G	G	A	G	A	A	A	G	G	A	G	A	A	A	G	C	G	T	A	A	A	A
Pf1086	09-Jun-08	WPA	S	0	A	G	A	A	A	A	A	A	A	A	G	G	C	A	A	T	A	T	G	A	A	A	G	G	G	G	G	A	A	G	A	C	G	A	A	G	A	G	C	A	A	A	A	G	G
Pf1087	09-Jun-08	WPA	M	32	A	A/G	A	A	A	G	A/G	A/G	A/G	G	G	G	C	A	A/G	T	C	A	A/G	C	A	G	G	A/G	G	A	G	A/G	A	A/G	G	C	G	A	A	A/G	A	G	A/C	A	A	A	A	A	A
Pf1088	09-Jun-08	WPA	S	0	G	G	A	A	A	A	G	A	A	G	A	G	A	A	A	T	A	T	G	A	A	A	G	G	G	G	G	G	A	G	G	G	A	G	G	G	A	G	A	A	A	A	A	A	A
Pf1089	09-Jun-08	WPA	S	0	G	G	A	A	A	A	G	A	A	G	A	G	A	A	A	T	A	T	G	A	A	A	G	G	G	G	G	G	A	G	G	G	A	G	G	G	A	G	A	A	A	A	A	A	A
Pf1090	09-Jun-08	WPA	M	32	A/G	A/G	A/T	A	A	G	G	A	A	G	A/G	G	C	A/G	G	A/T	A/C	A/T	A	A/C	A	G	G	A/G	G	G	G	G	A/G	G	G	C	A/G	A/G	G	G	A	G	A/C	A/G	T	A	A/C	A	A/G
Pf1091	10-Jun-08	WPA	M	8	A	A	A	G	A	G	A	A	G	G	A	G	A	A	A	A	A/C	T	G	A	G	A	G	G	G	G	G	G	A	G	G	C	A/G	G	A	G	G	G	A	G	T	A	C	A	G
Pf1092	10-Jun-08	WPA	S	0	A	A	A	A	A	G	A	A	A	A	G	G	A	G	G	T	A	A	G	C	A	A	A	G	G	A	G	G	G	G	G	C	G	A	A	A	A	G	A	A	A	A	A	A	A
Pf1093	11-Jun-08	WPA	M	8	G	A	A	A	A	A	G	A	G	G	G	G	A/C	G	G	A	A/C	A	A	A	A	A	G	G	G	G	G	G	G	A	G	C/G	G	A	A	A	G	G	A/C	G	T	A	A	G	A
Pf1094	11-Jun-08	WPA	S	0	A	A	A	A	A	A	A	G	G	G	G	G	C	G	A	A	A	T	G	A	G	A	G	G	G	A	G	G	A	A	G	G	G	A	A	A	A	G	A	G	A	A	C	A	A
Pf1095	12-Jun-08	WPA	S	0	G	G	A	G	A	A	A	G	G	A	A	A	C	G	G	T	A	T	G	A	G	G	G	A	G	G	A	A	G	G	G	C	A	G	A	G	A	G	C	G	T	A	C	A	G
Pf1096	12-Jun-08	WPA	S	0	G	A	A	A	A	G	A	G	G	G	G	G	A	A	A	T	A	A	G	C	G	A	G	G	A	G	G	G	G	A	G	C	G	A	A	A	A	G	A	G	T	A	A	A	G
Pf1097	13-Jun-08	WPA	S	0	G	A	T	A	A	G	G	A	G	G	G	G	A	A	G	A	A	T	G	A	A	A	G	G	G	G	G	G	G	A	A	G	G	A	A	G	A	G	C	A	A	A	C	A	A
Pf1098	16-Jun-08	WPA	S	0	G	G	A	A	A	A	A	A	A	G	G	G	A	A	A	T	A	A	A	A	A	A	G	A	A	A	A	G	G	G	G	C	G	A	A	A	G	G	A	A	T	A	A	A	A
Pf1099	16-Jun-08	WPA	S	0	G	A	A	A	A	G	A	A	G	A	G	G	C	G	A	T	C	A	A	A	A	G	G	G	G	A	G	G	A	G	G	C	G	A	A	G	A	G	A	G	T	A	C	A	A
Pf1100	16-Jun-08	WPA	M	19	G	A/G	A	A	A	A/G	A	A	G	G	G	G	C	A	A/G	A	A	T	G	A	A	A	A/G	G	G	G	A/G	A/G	G	G	G	C	A	G	G	A	A	G	C	A	T	A	A/C	A	G
Pf1101	17-Jun-08	WPA	M	37	A/G	G	A	A	A	A	G	A	G	A/G	A/G	A	C	A/G	A	T	A/C	A	A/G	A	A/G	A	G	A	A	G	G	A/G	A/G	A	A/G	C	A/G	A/G	A	G	A	G	A/C	A/G	A	A/G	A/C	A	A/G
Pf1102	17-Jun-08	WPA	S	0	G	A	A	G	A	A	G	A	G	A	A	G	C	A	A	A	C	A	G	A	A	G	G	G	G	G	G	G	A	G	G	C	A	A	A	A	A	G	A	G	T	A	A	A	G
Pf1103	18-Jun-08	WPA	S	0	G	A	A	G	A	A	A	A	G	A	A	G	C	A	A	A	C	A	G	A	A	G	G	G	A	G	G	G	A	G	G	C	A	A	A	G	A	G	A	G	T	A	A	G	A
Pf1104	20-Jun-08	WPA	S	0	A	A	A	A	A	A	A	A	A	G	G	A	C	A	A	T	A	T	G	A	A	G	G	G	G	A	G	A	A	A	A	G	G	A	G	G	A	G	C	G	T	A	A	A	A
Pf1105	21-Jun-08	WPA	M	36	G	A/G	T	A	A	A/G	A/G	A	G	A/G	A/G	G	A/C	A	A/G	A	A/C	A/T	G	A	A/G	A/G	G	A/G	G	A/G	G	G	A/G	A	A/G	C/G	A/G	G	A	G	A	G	C	G	T	A	C	A	G
Pf1106	23-Jun-08	WPA	S	0	G	A	T	G	A	G	A	A	G	A	G	G	C	G	A	A	A	T	A	C	A	A	G	G	A	G	G	G	G	A	G	C	G	A	A	A	A	G	A	G	A	A	A	A	A
Pf1107	23-Jun-08	WPA	M	24	G	A	A/T	A	A	A	A	A	G	A	G	G	A	A	G	A	A	A	A	A/C	G	A/G	G	A/G	G	G	G	G	G	G	A/G	C	A	G	G	A	A	G	A	A/G	A	A	A	A	G
Pf1108	23-Jun-08	WPA	S	0	G	G	A	G	A	G	A	A	A	A	A	G	C	A	A	T	A	T	A	C	A	A	G	G	G	G	G	A	G	G	G	C	A	A	A	G	A	G	A	G	A	A	A	G	A
Pf1109	23-Jun-08	WPA	M	15	A	A	A	A	A	G	A	A	A/G	G	G	G	A/C	A	A/G	A/T	A	A/T	A	A	A	A	G	A	G	G	A/G	G	A	A/G	G	C	G	G	A	G	A	G	C	A	A	A/G	A	G	A/G
Pf1110	25-Jun-08	WPA	M	11	A	A	A	A/G	A	G	A	A	A/G	G	A	G	A	A	A	A	A	T	G	A	G	A	G	G	G	G	G	G	A	G	G	C	A	G	A	G	G	G	A	G	T	A	C	A	G
Pf1111	25-Jun-08	WPA	M	6	A	A	T	A	A	A	G	A	A	A/G	G	A/G	A	A	A/G	A	A/C	A	A/G	C	A	A	G	G	G	G	G	G	G	A	G	C	A	G	G	A	A	G	A	G	A	A	A	A	G
Pf1112	26-Jun-08	WPA	M	6	G	A	A	G	G	A	A	G	G	A	A	G	C	A	A	A	A	A	A	C	G	G	G	A	G	G	A/G	G	G	A	G	C	G	A	G	A/G	A	G	C	A	A	A	A	A	A/G
Pf1113	26-Jun-08	WPA	S	0	G	G	A	A	A	G	G	G	A	A	A	G	A	G	A	A	A	A	A	C	G	A	G	G	G	A	G	G	G	G	G	C	G	A	A	A	A	G	C	A	A	A	C	A	A
Pf1114	27-Jun-08	WPA	S	0	A	A	A	G	A	A	A	A	G	G	A	G	C	A	A	T	A	T	A	C	A	A	G	G	G	G	G	G	G	A	G	C	G	A	A	A	A	G	C	A	A	A	C	A	A
Pf1115	27-Jun-08	WPA	S	0	A	G	A	A	G	G	G	A	G	A	G	A	A	G	G	A	A	A	A	C	A	G	G	G	A	A	A	G	A	A	G	G	G	A	A	G	A	G	A	A	A	A	A	G	G
Pf1116	28-Jun-08	WPA	M	35	A/G	A/G	A/T	A/G	A/G	A	G	A	G	A/G	A/G	G	A/C	G	A	A/T	A/C	A/T	A/G	A	G	A/G	G	A	A/G	G	G	A/G	A	A/G	A/G	C	A	G	A	G	A	G	A/C	G	A	A	A/C	A	A/G
Pf1117	29-Jun-08	WPA	M	14	A/G	A	A	G	A	A	A/G	G	A	G	G	G	C	G	G	A	A	T	G	C	A	A/G	G	G	A/G	G	G	G	A	G	G	C	A	A	G	G	A	A/G	C	G	A/T	A	A/C	A/G	A
Pf1118	30-Jun-08	WPA	S	0	G	G	A	A	G	A	A	G	G	A	G	A	C	G	G	T	A	T	A	C	G	G	G	G	A	G	G	G	G	A	G	G	A	A	A	G	A	G	A	A	A	G	C	A	A
Pf1119	30-Jun-08	WPA	S	0	A	A	A	A	A	A	A	A	G	A	G	G	C	A	A	A	A	T	A	C	A	A	G	A	A	G	G	G	G	A	G	C	A	A	A	A	A	G	C	A	T	A	C	A	A
Pf1120	03-Jul-08	WPA	S	0	G	A	T	A	A	A	A	A	G	A	G	G	A	A	G	A	A	A	A	A	G	A	G	G	G	G	G	G	G	G	A	C	A	G	G	A	A	G	A	G	A	A	A	A	G
Pf1121	03-Jul-08	WPA	S	0	G	A	A	G	A	G	A	A	A	G	G	G	C	A	A	A	C	A	G	A	A	A	G	G	A	A	G	G	A	A	G	C	A	A	A	G	A	G	C	G	T	A	A	A	A
Pf1122	07-Jul-08	WPA	M	22	A	A/G	A	A	A	A	G	A	G	G	G	G	A	A	G	A	C	T	G	A	A	A/G	G	G	A/G	G	A/G	G	G	G	G	C	A	G	G	G	A	G	A	G	A/T	A	A/C	A	A/G
Pf1123	08-Jul-08	WPA	S	0	A	A	T	G	A	A	G	A	G	G	G	G	A	A	G	T	C	T	G	A	A	A	G	G	A	G	A	G	G	G	G	C	A	G	G	G	A	G	A	G	T	A	C	A	G
Pf1124	08-Jul-08	WPA	S	0	A	A	A	G	A	A	A	G	G	A	G	G	C	G	G	A	A	T	G	C	A	G	G	G	G	G	G	G	G	G	G	C	A	A	A	A	G	A	C	A	A	G	A	A	A
Pf1125	08-Jul-08	WPA	S	0	G	G	A	A	A	A	A	A	A	G	G	G	A	A	A	T	A	A	A	A	A	A	G	A	A	A	A	G	G	G	G	C	G	A	A	A	G	G	A	A	T	A	A	A	A
Pf1126	09-Jul-08	WPA	S	0	G	G	A	G	A	A	A	G	G	A	A	A	C	G	G	T	A	T	G	A	G	G	G	A	G	G	A	A	G	G	G	C	A	G	A	G	A	G	C	G	T	A	C	A	G
Pf1127	09-Jul-08	WPA	S	0	G	G	A	A	A	A	A	A	A	G	G	G	A	A	A	T	A	A	A	A	A	A	G	A	A	A	A	G	G	G	G	C	G	A	A	A	G	G	A	A	T	A	A	A	A
Pf1128	10-Jul-08	WPA	S	0	A	A	A	A	A	G	G	A	A	A	G	G	C	A	A	T	A	A	A	C	A	G	G	A	G	G	G	G	A	A	G	G	G	A	G	G	A	G	C	G	T	A	A	A	A
Pf1129	12-Jul-08	WPA	S	0	A	A	A	A	A	A	A	A	G	A	G	G	C	A	A	A	A	T	A	C	A	A	G	A	A	G	G	G	G	A	G	C	A	A	A	A	A	G	C	A	T	A	C	A	A
Pf1130	12-Jul-08	WPA	M	29	G	A	A	A/G	A/G	A/G	A	A	A	G	G	G	C	A	G	A/T	C	A	A	A/C	A	A/G	G	G	G	A/G	G	G	G	A	G	G	A/G	A	A	A/G	A/G	G	C	A/G	T	A	A	A	G
Pf1131	14-Jul-08	WPA	M	12	G	A	A	A	A	A	A	A	A	G	G	G	A	A	G	T	C	A	A	A	A	A	G	G	G	G	G	G	A	A	G	C/G	A/G	A	A	G	G	A/G	C	A/G	A/T	A	A	A	G
Pf1132	15-Jul-08	WPA	S	0	G	A	A	A	A	G	G	A	G	G	G	G	C	G	A	A	A	A	G	C	G	A	G	G	G	G	G	G	G	A	G	C	A	G	G	A	A	G	A	G	A	A	A	A	G
Pf1133	15-Jul-08	WPA	S	0	G	A	A	A	A	G	G	A	G	G	G	G	C	G	A	A	A	A	G	C	G	A	G	G	G	G	G	G	G	A	G	C	A	G	G	A	A	G	A	G	A	A	A	A	G
Pf1134	24-Jul-08	WPA	M	19	A	A/G	A	A/G	A/G	G	G	A	A	G	A	G	A	A	G	A	A	A	G	A/C	A/G	A	G	A	A/G	G	G	G	A	G	G	G	A/G	A/G	G	A	A	G	C	G	A	A	A/C	A	A/G
Pf1135	25-Jul-08	WPA	S	0	G	G	A	G	A	G	A	A	A	A	A	G	C	A	A	T	A	T	A	C	A	A	G	G	G	G	G	A	G	G	G	C	A	A	A	G	A	G	A	G	A	A	A	G	A
Pf1136	25-Jul-08	WPA	S	0	A	A	A	A	A	A	A	A	A	G	G	A	C	A	A	T	A	T	G	A	A	G	G	G	G	A	G	A	A	A	A	G	G	A	G	G	A	G	C	G	T	A	A	A	A
Pf1137	29-Jul-08	WPA	M	42	A/G	A/G	A	A	A	A/G	A/G	A	A/G	G	G	G	A/C	A	A/G	A/T	A	A	A/G	A	A/G	A/G	G	A/G	A/G	G	G	G	G	A/G	G	C/G	A/G	A/G	G	G	A	G	C	G	T	A	A/C	A	A
Pf1138	29-Jul-08	WPA	S	0	A	A	T	G	A	A	G	A	G	G	G	G	A	A	G	A	C	T	G	A	A	A	G	G	A	G	G	G	G	G	G	C	G	A	A	G	A	G	A	G	T	A	A	A	G
Pf1139	31-Jul-08	WPA	M	8	G	A	A	A	A	G	A	A	G	G	G	G	C	A	A/G	T	A/C	T	G	A	G	A	G	A	A	A	G	A	A	A	G	C	A	A/G	A	G	A	G	A	A	A	A	C	A	A
Pf1140	02-Aug-08	WPA	S	0	G	G	A	G	A	A	A	G	G	A	A	A	C	G	G	T	A	T	G	A	G	G	G	A	G	G	A	A	G	G	G	C	A	G	A	G	A	G	C	G	T	A	C	A	G
Pf1141	04-Aug-08	WPA	S	0	A	A	A	A	A	G	A	A	A	G	G	G	C	G	G	T	C	A	A	A	G	A	G	G	G	G	A	G	A	A	G	C	G	A	G	A	A	G	C	G	A	A	A	A	G
Pf1142	04-Aug-08	WPA	S	0	G	A	T	A	G	A	A	G	G	A	G	A	C	A	G	A	A	A	A	C	G	G	G	G	A	G	G	G	G	A	G	C	G	A	G	A	A	G	C	A	A	A	A	A	A
Pf1143	04-Aug-08	WPA	S	0	G	A	T	A	A	G	G	A	G	A	A	G	A	A	G	A	C	A	A	A	A	A	G	G	G	A	G	G	A	A	A	G	G	A	A	G	A	G	C	A	A	A	C	A	G
Pf1144	06-Aug-08	WPA	M	43	G	A/G	A/T	A	A	G	A/G	A	G	G	G	G	C	A/G	A/G	A	A	T	A/G	A/C	G	A	A/G	A/G	G	A/G	A/G	A/G	G	A/G	G	C/G	A/G	G	G	A	A	G	A/C	A/G	A	A/G	A/C	A	A/G
Pf1145	07-Aug-08	WPA	S	0	G	G	A	G	A	A	A	G	G	A	A	A	C	G	G	T	A	T	G	A	G	G	G	A	G	G	A	A	G	G	G	C	A	G	A	G	A	G	C	G	T	A	C	A	G
Pf1146	12-Aug-08	WPA	S	0	A	G	A	A	A	A	G	A	G	A	A	A	C	G	A	T	C	A	A	A	G	A	G	A	A	G	G	G	A	A	A	C	A	G	A	G	A	G	A	G	A	A	A	A	A
Pf1147	13-Aug-08	WPA	M	8	A	G	A	A	A	A	A	A	A	G	G	A	C	A	A	A	A	A	G	A	A	A	G	A	A	A/G	G	A	A/G	G	A	G	A	A	A	G	A	G	C	A	A	A	A	A	A
Pf1148	18-Aug-08	WPA	S	0	G	A	A	A	G	A	A	A	G	A	A	G	A	A	G	A	A	T	G	A	A	G	G	G	G	G	G	A	G	G	G	C	G	A	A	A	A	G	A	G	T	A	C	A	G
Pf1149	18-Aug-08	WPA	M	52	A/G	A/G	A/T	A	A	A/G	A/G	A	G	G	A/G	G	A/C	A	A/G	A/T	C	A/T	A/G	A/C	A/G	A/G	A/G	G	G	A/G	G	A/G	A/G	A/G	A/G	C/G	A/G	A	A/G	G	A	G	C	A	A/T	A	A/C	A/G	G
Pf1150	19-Aug-08	WPA	S	0	G	A	A	G	A	A	A	A	G	A	A	G	A	A	G	A	A	T	G	A	A	A	G	G	A	G	A	A	G	A	G	C	G	A	A	A	A	G	A	G	T	A	A	A	A
Pf1151	23-Aug-08	WPA	S	0	A	A	A	G	A	G	A	A	G	G	A	G	A	A	A	A	A	T	G	A	G	A	G	G	G	G	G	G	A	G	G	C	A	G	A	G	G	G	A	G	T	A	C	A	G
Pf1152	23-Aug-08	WPA	M	9	A	A	A	A	A	G	A/G	A	A	A	G	G	A	G	G	T	A	A	G	C	A	A	A	G	G	A/G	G	G	G	G	G	C	G	A	A	A/G	A	G	A	A	A	A	A	A	A/G
Pf1153	25-Aug-08	WPA	S	0	G	A	A	A	A	A	A	A	G	A	G	G	A	A	G	A	A	A	A	A	G	A	G	G	G	G	G	G	A	G	A	G	G	A	G	A	A	G	A	G	A	A	A	A	G
Pf1154	28-Aug-08	WPA	S	0	G	G	T	A	A	A	A	G	A	G	G	G	A	G	G	A	A	T	G	A	A	G	G	G	G	G	G	G	A	G	G	G	A	G	A	A	A	G	C	A	A	A	A	A	A
Pf1155	31-Aug-08	WPA	S	0	A	A	A	G	G	G	A	G	G	G	G	A	A	A	G	A	A	A	A	A	G	A	G	G	G	G	G	G	A	G	G	C	G	A	A	A	A	G	A	A	A	A	A	A	A
Pf1156	06-Sep-08	WPA	S	0	A	A	A	A	G	A	G	A	G	G	A	G	C	A	G	A	A	T	G	A	G	G	G	A	G	G	G	G	G	G	A	C	A	A	G	A	A	G	A	G	T	A	A	A	G
Pf1157	08-Sep-08	WPA	S	0	A	G	A	A	A	A	A	A	A	A	G	G	C	A	G	A	A	A	A	C	G	A	G	G	G	G	G	G	G	G	G	G	G	A	G	A	A	G	A	A	T	A	A	G	A
Pf1158	11-Sep-08	WPA	M	23	G	A	T	A/G	A	G	G	A	A	G	A/G	G	A	A	A	A	A	A	A	A/C	A/G	A	A/G	G	A/G	G	A/G	G	A	G	A/G	G	A/G	A	G	G	A	G	A	A	A	A	A/C	A	A/G
Pf1159	11-Sep-08	WPA	S	0	G	A	A	A	A	A	G	A	G	A	G	G	A	A	A	A	A	A	A	A	G	A	G	G	A	G	A	G	A	G	G	C	G	A	A	A	G	G	C	A	A	G	A	G	A
Pf1160	12-Sep-08	WPA	S	0	G	G	A	A	A	A	A	A	A	G	G	G	A	A	A	T	A	A	A	A	A	A	G	A	A	A	A	G	G	G	G	C	G	A	A	A	G	G	A	A	T	A	A	A	A
Pf1161	13-Sep-08	WPA	S	0	A	G	A	G	G	G	A	A	A	A	G	G	C	A	G	A	C	A	A	C	A	A	G	A	G	G	G	G	G	G	G	C	G	A	G	A	A	A	C	A	A	G	A	A	A
Pf1162	13-Sep-08	WPA	S	0	A	A	A	A	A	G	A	A	A	G	G	G	C	G	G	T	C	A	A	A	G	A	G	G	G	G	A	G	A	A	G	C	G	A	G	A	A	G	C	G	A	A	A	A	G
Pf1163	15-Sep-08	WPA	M	12	G	A	A	A	G	A/G	A/G	A	G	A	G	G	A	G	A	A	A	A	A/G	A	G	A	G	G	A	G	A	G	A	G	G	C	G	A	A	A	G	G	C	A	A	G	A	G	A
Pf1164	15-Sep-08	WPA	S	0	A	A	A	G	A	G	G	A	A	G	A	G	C	A	A	T	A	T	A	A	A	A	G	A	G	G	A	G	A	G	G	C	A	G	G	A	A	G	A	G	A	A	A	A	A
Pf1165	16-Sep-08	WPA	M	22	G	A	A/T	A	A	G	G	A	A/G	A/G	A/G	G	A/C	A	G	A	C	A	A/G	A	A	A/G	G	A/G	G	A/G	A/G	G	A/G	A	A	G	G	A	A	G	A/G	G	C	A/G	A	A	C	A	G
Pf1166	17-Sep-08	WPA	S	0	A	A	A	A	A	G	A	A	A	G	G	G	C	G	G	T	C	A	A	A	G	A	G	G	G	G	A	G	A	A	G	C	G	A	G	A	A	G	C	G	A	A	A	A	G
Pf1167	17-Sep-08	WPA	S	0	G	G	T	A	A	G	G	G	A	A	G	G	C	G	A	A	A	T	G	A	A	A	G	G	G	G	G	G	G	G	G	C	G	A	A	A	A	G	C	A	A	A	C	A	A
Pf1168	19-Sep-08	WPA	M	19	G	A	A	A	A	G	A	A	A	G	A/G	G	A/C	A	A/G	T	A	T	A/G	A	A	A/G	G	G	A	G	G	G	A/G	A	G	C	A/G	G	A	G	A	G	A	G	T	A	A/C	A	G
Pf1169	22-Sep-08	WPA	S	0	A	A	A	A	A	G	A	A	A	A	G	G	C	G	A	T	C	A	A	C	A	A	G	G	G	A	G	G	A	G	G	C	G	A	A	G	A	G	A	A	A	A	A	A	A
Pf1170	29-Sep-08	WPA	M	18	A	G	A/T	A	A	G	A	A	A	G	A/G	G	A/C	A	A/G	A	A	T	G	A	G	A/G	A/G	G	A/G	A	G	G	G	A/G	A/G	C	G	A	A	G	A	G	C	G	T	A	A	A/G	A
Pf1171	29-Sep-08	WPA	S	0	G	G	A	G	A	A	A	G	G	A	A	A	C	G	G	T	A	T	G	A	G	G	G	A	G	G	A	A	G	G	G	C	A	G	A	G	A	G	C	G	T	A	C	A	G
Pf1172	30-Sep-08	WPA	S	0	G	A	A	A	A	G	A	A	G	G	G	G	C	A	G	T	A	T	G	A	G	A	G	A	A	A	G	A	A	A	G	C	A	A	A	G	A	G	A	A	A	A	C	A	A
Pf1173	04-Oct-08	WPA	S	0	G	G	T	A	A	G	G	G	G	A	G	A	C	G	G	T	A	T	G	A	G	G	G	A	G	G	A	A	G	G	G	C	A	G	A	G	A	G	C	A	A	A	C	A	A
Pf1174	06-Oct-08	WPA	S	0	G	G	T	G	A	A	G	A	A	A	G	G	C	A	G	A	A	A	G	A	A	G	G	G	A	A	G	A	G	A	G	C	A	G	G	G	A	G	A	A	A	A	A	A	G
Pf1175	08-Oct-08	WPA	S	0	G	A	A	A	A	A	A	A	A	G	G	G	A	A	G	T	C	A	A	A	A	G	G	G	G	G	G	A	G	G	G	C	A	A	A	A	A	G	A	G	T	A	A	A	A
Pf1176	09-Oct-08	WPA	S	0	G	G	T	A	A	A	A	A	G	A	A	G	A	A	G	A	A	T	G	A	A	G	A	A	G	G	A	G	A	G	G	C	G	A	G	G	A	G	C	G	T	A	A	A	G
Pf1177	09-Oct-08	WPA	S	0	A	A	A	G	A	A	A	G	A	G	A	G	C	A	G	A	A	A	A	C	G	A	G	G	G	A	G	A	A	G	G	G	A	A	A	A	A	G	C	G	T	A	C	A	G
Pf1178	11-Oct-08	WPA	S	0	G	G	A	A	A	A	A	A	A	G	G	G	A	A	A	T	A	A	A	A	A	A	G	A	A	A	A	G	G	G	G	C	G	A	A	A	G	G	A	A	T	A	A	A	A
Pf1179	13-Oct-08	WPA	S	0	A	A	A	A	A	A	G	A	G	G	G	G	A	A	A	T	A	A	A	A	A	G	G	G	G	G	G	A	G	A	A	C	G	A	A	G	A	G	C	A	T	A	A	G	A
Pf1180	13-Oct-08	WPA	S	0	G	A	A	A	A	G	A	A	G	A	A	G	C	A	G	A	A	T	G	A	G	A	G	G	G	G	G	G	G	A	G	G	G	A	G	A	A	G	C	G	T	A	A	A	G
Pf1181	15-Oct-08	WPA	M	12	A	A	A	G	A	G	A	A	A	G	G	G	A	A	A/G	A	A	A	G	A	A	A	A	G	A/G	G	A	G	G	A	G	C	G	A	A	G	A	G	A	G	T	A	A	A/G	G
Pf1182	15-Oct-08	WPA	S	0	G	A	A	A	A	A	G	A	A	A	G	A	C	A	A	T	C	A	G	A	G	A	G	G	G	A	G	G	G	A	G	G	G	A	A	G	A	G	C	G	A	A	A	A	G
Pf1183	18-Oct-08	WPA	M	6	A	A	T	A	G	G	A	A	A	G	A	G	C	A	A/G	A/T	A/C	T	G	C	A	A	G	G	G	A	G	A	A	A/G	G	C	G	A	A	G	A	G	C	G	A	A	A	A	G
Pf1184	22-Oct-08	WPA	S	0	A	A	A	A	A	G	A	A	G	G	G	G	C	A	G	T	A	T	G	A	G	A	G	A	A	A	G	A	A	G	G	C	A	A	A	G	A	G	A	G	T	A	C	A	G
Pf1185	25-Oct-08	WPA	M	12	A/G	A/G	A	A	G	G	A/G	G	A/G	G	G	A	C	A	A	A	C	A	A	C	A	A	G	G	G	A/G	G	A/G	G	A/G	G	G	G	A	A	G	A	G	C	A	A	A	A	A	G
Pf1186	27-Oct-08	WPA	M	32	G	A	A	A	G	G	A/G	A	A	G	A/G	A/G	C	A/G	G	A/T	A/C	A	A	A/C	A	G	G	A	G	A/G	G	G	A/G	A/G	G	C	A/G	A/G	G	G	A	G	A	A/G	T	A	A	A	A
Pf1187	29-Oct-08	WPA	M	24	A	A	T	A	A	G	A	A	A	A/G	G	G	C	A/G	A/G	A	C	A	A/G	A	A	A/G	G	G	G	A/G	A/G	A	A	A	A/G	C/G	A/G	G	A	G	A	G	A/C	G	A	A	C	A	G
Pf1188	29-Oct-08	WPA	S	0	G	G	T	A	A	A	A	G	A	G	G	G	A	G	G	A	A	T	G	A	A	G	G	G	G	G	G	G	A	G	G	C	A	G	A	G	A	G	C	G	T	A	C	A	G
Pf1189	29-Oct-08	WPA	S	0	G	G	A	A	A	A	G	A	G	G	G	A	A	A	A	T	A	A	G	A	A	A	G	A	A	G	G	A	G	A	G	C	G	A	A	G	A	G	C	A	A	A	C	A	G
Pf1190	31-Oct-08	WPA	S	0	G	A	T	A	G	G	A	A	G	A	G	G	A	A	G	T	A	T	G	A	A	G	G	A	G	A	G	G	G	G	G	C	G	A	A	A	A	G	C	A	T	A	C	A	G
Pf1191	03-Nov-08	WPA	S	0	G	A	T	A	A	G	G	A	G	A	A	G	A	A	G	A	C	A	A	A	A	A	G	G	G	A	G	G	A	A	A	G	G	A	A	G	A	G	C	A	A	A	C	A	G
Pf1192	06-Nov-08	WPA	S	0	G	A	T	A	A	G	G	A	G	A	A	G	A	A	G	A	C	A	A	A	A	A	G	G	G	A	G	G	A	A	A	G	G	A	A	G	A	G	C	A	A	A	C	A	G
Pf1193	06-Nov-08	WPA	S	0	A	A	A	A	G	G	A	A	G	G	G	G	C	A	A	A	C	A	A	A	A	G	G	G	G	A	A	G	A	G	G	G	A	G	A	G	A	G	A	G	A	A	C	A	G
Pf1194	07-Nov-08	WPA	S	0	G	G	A	A	G	A	G	A	G	A	G	A	A	A	G	A	C	A	A	A	G	A	G	G	G	G	G	G	A	G	G	C	G	A	A	G	A	G	A	A	A	A	A	A	G
Pf1195	14-Nov-08	WPA	S	0	G	G	A	G	A	A	A	G	G	A	A	A	C	G	G	T	A	T	G	A	G	G	G	A	G	G	A	A	G	G	G	C	A	G	A	G	A	G	C	G	T	A	C	A	G
Pf1196	15-Nov-08	WPA	S	0	G	A	A	A	A	G	A	G	G	G	G	G	A	A	A	T	A	A	G	C	G	A	G	G	A	G	G	G	G	A	G	C	G	A	A	A	A	G	A	G	T	A	A	A	G
Pf1197	17-Nov-08	WPA	M	24	G	A/G	T	A	A	G	A	A	A	G	G	A/G	A/C	A	G	A	A	T	G	A	G	G	A/G	A/G	A	A	G	G	A/G	A/G	A/G	C/G	A/G	A/G	A	A/G	A	G	A	A/G	A	G	A	A/G	G
Pf1198	17-Nov-08	WPA	M	9	G	A	T	A	A	G	G	A	A	G	G	G	A	A	A	T	C	A	G	A	G	A/G	A	A/G	A	G	A	G	A	G	G	G	G	A	G	G	A	G	A	A	A	A	A	A	A
Pf1199	17-Nov-08	WPA	M	31	A	A	A	A/G	A	G	G	A/G	A	G	A	G	C	A	A	A/T	A	T	A	A	A/G	A/G	G	A	G	G	A/G	G	A/G	G	G	C/G	A	G	A/G	A/G	A	G	A/C	A/G	A	A/G	A	A	A/G
Pf1200	18-Nov-08	WPA	S	0	G	A	A	A	A	G	A	A	G	A	G	G	A	G	A	A	A	A	G	C	G	G	G	G	G	G	G	G	G	A	G	C	G	A	A	G	A	G	C	A	A	G	A	A	G
Pf1201	19-Nov-08	WPA	S	0	G	G	T	A	A	A	A	A	A	G	A	G	C	A	A	T	A	T	G	A	A	A	A	G	A	G	A	A	G	G	G	G	A	A	G	G	A	G	C	G	T	A	C	A	A
Pf1202	20-Nov-08	WPA	S	0	G	A	A	A	G	A	A	A	A	G	G	G	C	A	A	A	A	T	G	C	G	A	G	G	G	G	G	G	G	G	G	C	G	A	G	G	A	G	A	G	A	A	C	A	A
Pf1203	21-Nov-08	WPA	S	0	G	G	A	G	A	G	A	A	G	A	G	A	A	A	A	T	A	A	A	A	A	A	G	G	G	G	G	G	G	G	G	C	G	A	A	A	A	G	C	G	T	A	C	A	A
Pf1204	21-Nov-08	WPA	S	0	A	A	A	A	A	A	A	A	A	G	G	G	A	A	A	A	C	T	G	A	A	G	G	A	G	A	G	G	A	G	G	C	G	A	A	G	A	G	C	A	A	A	A	A	A
Pf1205	22-Nov-08	WPA	S	0	A	A	A	A	A	G	A	A	A	G	A	G	A	A	G	T	A	T	G	C	G	A	G	G	G	A	G	A	A	A	G	G	G	A	A	G	A	G	C	G	A	A	A	A	G
Pf1206	27-Nov-08	WPA	M	6	G	G	A	G	A	A	G	A	G	G	G	G	C	A	A	A	A/C	A	G	A	A	A	G	A	A	G	A/G	A	G	A/G	G	C	G	A	A	G	A	G	C	A	A	A	C	A	G
Pf1207	28-Nov-08	WPA	M	16	G	A	A	A	A	G	A/G	A/G	G	G	G	G	A	A	A	A/T	A	A	G	C	G	A	G	G	A	A/G	G	G	G	A	A/G	C/G	G	A	A	A/G	A	G	A	A/G	T	A	A	A	G
Pf1208	28-Nov-08	WPA	S	0	G	A	A	A	A	G	G	A	A	A	G	G	A	G	A	A	A	A	G	C	G	A	G	A	G	G	G	G	G	A	G	C	G	A	A	G	A	G	C	A	A	G	A	A	G
Pf1209	28-Nov-08	WPA	S	0	G	G	T	A	A	G	G	G	A	A	G	G	C	G	A	A	A	T	G	A	A	A	G	G	G	G	G	G	G	G	G	C	G	A	A	A	A	G	C	A	A	A	C	A	A
Pf1210	01-Dec-08	WPA	M	9	A	A	A	G	A	G	A/G	A	A	G	G	G	C	A	A	A/T	A	T	A	A	G	A/G	G	A/G	G	G	G	G	A	G	G	G	A/G	A	G	A	A	G	A	A	A	G	C	A	G
Pf1211	01-Dec-08	WPA	M	11	G	A	T	A	G	A/G	A	G	A/G	G	G	G	C	G	A/G	A/T	C	A	A	A	A/G	A/G	G	G	A	A	G	G	A	A	G	C	A	A	A	A	A	G	C	A	A	A	A	A	A
Pf1212	02-Dec-08	WPA	S	0	G	A	A	A	A	A	A	G	G	G	G	A	C	A	G	T	A	T	G	A	A	G	G	G	A	A	G	A	G	A	G	C	A	G	A	A	A	G	C	G	A	A	C	A	A
Pf1213	04-Dec-08	WPA	S	0	G	G	A	A	A	A	A	A	G	G	A	G	A	A	G	T	A	A	A	A	A	A	G	A	G	A	G	G	G	G	A	C	A	G	A	A	A	G	C	A	A	A	C	A	A
Pf1214	05-Dec-08	WPA	M	7	A	A	T	A	A	G	A/G	G	A	G	A	G	C	G	G	T	A	T	A	C	A	G	G	G	G	A/G	G	A	A	G	G	C	G	A	G	G	A	G	C	G	T	A	A	G	A/G
Pf1215	06-Dec-08	WPA	M	13	A	G	A	A	A	G	A	A	A	G	A/G	G	C	A	A	A/T	A	T	G	A	G	A/G	A/G	G	A	A	G	G	G	A	A	C	A/G	A	A	G	A	G	C	G	T	A	A	A/G	A
Pf1216	12-Dec-08	WPA	S	0	A	A	A	G	A	A	A	A	G	G	G	G	A	A	A	A	A	T	A	A	A	G	A	G	G	G	G	G	G	A	G	G	A	A	A	A	A	G	C	A	A	A	C	G	A
Pf1217	15-Dec-08	WPA	S	0	A	A	T	A	A	G	A	G	A	G	A	G	C	G	G	T	A	T	A	C	A	G	G	G	G	A	G	A	A	G	G	C	G	A	G	G	A	G	C	G	T	A	A	G	A
Pf1218	15-Dec-08	WPA	S	0	A	A	A	A	A	G	A	A	G	G	A	G	C	A	A	T	C	A	A	A	A	A	G	G	G	A	G	G	G	G	G	C	G	A	A	A	A	G	C	G	T	A	A	G	G
Pf1219	16-Dec-08	WPA	M	31	A/G	A/G	A	G	A/G	A/G	A	A	A/G	A/G	G	A/G	A/C	A	G	A/T	C	A	A	A	A	G	A/G	A/G	A	A/G	G	G	G	G	G	C	A/G	G	A	A	A	G	C	A/G	A/T	A	C	A	G
Pf1220	16-Dec-08	WPA	S	0	G	A	T	A	A	G	G	A	G	A	A	G	A	A	G	A	C	A	A	A	A	A	G	G	G	A	G	G	A	A	A	G	G	A	A	G	A	G	C	A	A	A	C	A	G
Pf1221	19-Dec-08	WPA	S	0	G	A	T	A	A	A	A	A	G	G	G	G	A	A	G	A	A	T	G	A	G	A	G	G	G	A	G	G	A	A	A	C	A	G	A	G	A	G	C	A	A	A	C	A	G
Pf1222	22-Dec-08	WPA	S	0	G	A	A	A	A	A	G	A	A	A	G	A	C	A	A	T	C	A	G	A	G	A	G	G	G	A	G	G	G	A	G	G	G	A	A	G	A	G	C	G	A	A	A	A	G
Pf1223	22-Dec-08	WPA	M	24	G	A	T	A	A	G	A/G	A	G	G	G	G	A	A	G	A	C	A	A	A	A/G	A	G	G	G	A/G	G	A/G	A	A	A/G	G	G	A	A	G	A	G	A/C	A	A	A	C	A	G
Pf1224	23-Dec-08	WPA	S	0	A	A	T	A	A	A	G	A	G	G	G	A	C	G	G	T	A	T	A	C	A	G	G	G	G	A	G	A	A	G	G	C	A	G	A	G	A	G	C	G	A	A	A	A	A
Pf1225	24-Dec-08	WPA	M	48	A/G	A/G	A/T	A	A	A/G	A	G	A/G	A/G	A/G	A/G	C	A	A	A	A	T	G	A/C	G	A/G	G	A/G	G	A/G	G	G	G	A	A/G	C/G	A	G	A	A	A/G	G	A/C	A/G	A/T	A	A	A/G	G
Pf1226	24-Dec-08	WPA	M	19	A/G	A/G	A	A	A	A/G	A	A/G	A/G	A	G	G	C	A	A	A	A/C	A	G	C	A/G	G	G	A/G	A/G	G	G	G	G	A	G	C/G	A/G	A/G	A	A/G	A/G	G	C	G	T	A	A	A	G
Pf1227	26-Dec-08	WPA	S	0	G	G	A	A	A	A	A	A	A	G	G	G	A	A	A	T	A	A	A	A	A	A	G	A	A	A	A	G	G	G	G	C	G	A	A	A	G	G	A	A	T	A	A	A	A
Pf1228	29-Dec-08	WPA	M	22	G	A	A/T	G	A	G	G	A	A/G	G	A	G	C	A	G	A	C	A	A	A	G	A	G	A	A/G	A	A/G	G	G	A	A/G	C/G	G	A	A	A/G	A	G	C	A/G	T	A	A	A	A/G
Pf1229	30-Dec-08	WPA	M	17	G	A	A	A	A	G	A	A	A	G	G	A/G	C	A/G	G	T	C	A	A	A/C	A	G	G	A	G	G	G	G	A	A	G	C	A/G	A/G	G	G	A	G	C	A/G	T	A	A	A	A
Pf1230	01-Jan-09	WPA	S	0	A	A	A	G	A	G	A	G	A	G	A	A	A	A	G	A	A	T	G	C	A	A	G	G	G	G	G	G	A	G	G	C	A	G	A	A	A	G	C	G	T	A	A	G	G
Pf1231	05-Jan-09	WPA	M	12	G	A	T	A	A/G	A	A	G	G	A	G	A	C	A	G	A	A/C	A	A	C	G	G	G	G	A	A/G	G	G	G	A	A/G	C/G	G	A	A/G	A/G	A	G	C	A	A	A	A	A	A
Pf1232	05-Jan-09	WPA	M	20	G	A	T	A	A	G	A/G	A	G	G	G	G	A	A	A/G	A	C	A	A	A	A/G	A	G	G	G	A/G	G	A/G	A	A	A/G	G	G	A	A	G	A	G	C	A	A	A	C	A	A/G
Pf1233	06-Jan-09	WPA	S	0	G	A	A	G	G	G	G	A	A	A	G	G	C	A	G	A	A	T	G	A	G	A	G	A	A	A	G	A	A	G	G	G	G	A	A	A	A	G	A	G	A	A	A	A	G
Pf1234	12-Jan-09	WPA	S	0	A	A	A	G	A	G	A	G	A	G	A	A	A	A	G	A	A	T	G	C	A	A	G	G	G	G	G	G	A	G	G	C	A	G	A	A	A	G	C	G	T	A	A	G	G
Pf1235	14-Jan-09	WPA	S	0	G	A	T	A	A	G	G	A	G	A	A	G	A	A	G	A	C	A	A	A	A	A	G	G	G	A	G	G	A	A	A	G	G	A	A	G	A	G	C	A	A	A	C	A	G
Pf1236	15-Jan-09	WPA	S	0	A	A	A	G	A	G	A	G	A	G	A	A	A	A	G	A	A	T	G	C	A	A	G	G	G	G	G	G	A	G	G	C	A	G	A	A	A	G	C	G	T	A	A	G	G
Pf1237	19-Jan-09	WPA	M	20	A	A/G	A	A	A	A	A	A	G	G	G	G	C	A	A/G	A	A	A/T	G	A/C	A	A	G	G	A/G	G	G	G	A/G	G	G	G	A/G	A/G	A	G	A	G	A	A	A	A	A	A	A
Pf1238	19-Jan-09	WPA	S	0	G	A	A	G	G	G	A	A	G	G	G	A	A	A	G	T	C	A	A	A	A	G	G	G	A	A	G	G	G	G	G	C	A	G	A	A	A	G	C	A	A	A	C	A	G
Pf1239	13-Feb-09	WPA	S	0	A	G	A	A	A	G	A	A	A	A	A	G	C	A	A	A	A	T	G	A	G	A	A	G	A	A	G	G	G	A	A	C	G	A	A	G	A	G	C	G	A	A	A	G	A
Pf1240	16-Feb-09	WPA	M	10	G	A	T	A	A	A	A	A	G	G	G	G	C	G	A/G	A	C	A	G	A	A	A	G	A	G	G	G	G	G	G	A/G	C	G	A	A	G	A	G	A	A/G	A	A/G	A/C	A	G
Pf1241	17-Feb-09	WPA	M	33	G	A	A	G	G	G	A/G	A	G	G	A/G	A/G	A	A	G	A/T	C	A	A/G	A	A/G	A/G	G	A/G	A	A	G	A/G	G	G	G	C	A/G	G	A/G	A/G	A	G	C	A/G	A	A	A/C	A	G
Pf1242	18-Feb-09	WPA	M	26	A/G	A	A	A	A	G	A	A	A/G	G	G	G	C	A/G	A	A/T	C	A	G	A/C	A	A	G	G	G	A/G	A/G	G	A	G	G	C/G	G	A	A/G	A	A	G	C	A/G	T	A	A/C	A	A
Pf1243	19-Feb-09	WPA	S	0	G	A	A	A	A	A	A	A	A	G	G	G	A	A	A	T	A	A	G	C	G	A	G	G	A	G	G	G	G	A	G	C	A	G	A	A	G	G	C	G	T	A	A	A	G
Pf1244	20-Feb-09	WPA	S	0	A	G	A	A	A	A	A	A	G	G	G	G	A	A	A	A	A	A	A	A	G	G	A	G	G	G	G	G	G	G	G	C	G	A	A	A	A	G	C	A	T	A	A	A	A
Pf1245	27-Feb-09	WPA	S	0	G	G	A	G	A	A	G	A	G	G	G	G	C	A	A	A	A	A	G	A	A	A	G	A	A	G	G	A	G	A	G	C	G	A	A	G	A	G	C	A	A	A	C	A	G
Pf1246	05-Mar-09	WPA	M	13	G	A	A	A	A/G	A	A/G	A	A	A/G	A	G	C	A	G	A	C	A	G	A/C	G	G	G	A/G	G	A/G	G	G	A	A/G	G	G	G	A	G	A	A	G	A	A	A	A	A	A	G
Pf1247	05-Mar-09	WPA	M	12	G	A/G	T	A	A	G	G	G	A	A	A	G	A	A/G	A	A	A/C	A/T	G	A	A/G	A	G	G	A	A	G	G	G	G	G	C	G	A	A	G	A	G	C	A	A	A	A/C	A/G	A
Pf1248	07-Mar-09	WPA	S	0	A	A	A	A	A	A	A	A	A	G	G	G	A	A	A	A	C	A	A	A	G	A	G	G	G	G	G	A	G	A	G	C	G	A	G	G	A	G	A	A	T	A	C	A	A
Pf1249	09-Mar-09	WPA	S	0	G	A	A	A	A	A	A	A	G	G	G	G	C	A	G	A	A	A	A	A	G	G	G	G	G	G	G	G	G	A	G	C	A	G	A	A	A	G	A	G	T	A	A	A	A
Pf1250	09-Mar-09	WPA	S	0	A	A	A	G	A	G	G	A	A	G	G	G	C	A	A	T	A	A	G	A	A	G	G	G	G	G	A	G	G	A	G	G	G	A	G	G	A	G	C	G	T	A	A	A	A
Pf1251	10-Mar-09	WPA	M	41	A/G	A	A/T	A/G	A	G	A/G	A/G	A	A/G	A/G	G	A/C	A	A/G	A	C	A/T	A/G	C	A	A	G	G	G	A/G	G	G	A	G	A/G	C/G	G	A/G	A	G	A	G	C	A/G	A/T	A	A/C	A/G	G
Pf1252	10-Mar-09	WPA	M	32	G	G	A	A/G	A	A/G	A/G	A	A	G	A/G	G	A/C	A	A/G	A/T	A	A/T	A	A/C	A	A	G	A/G	A	A/G	A/G	G	A/G	G	G	C/G	G	A	A	A/G	A/G	G	A/C	A	A/T	A	A	A	A/G
Pf1253	10-Mar-09	WPA	S	0	G	G	A	A	A	A	A	A	A	G	G	G	A	A	A	T	A	A	A	A	A	A	G	A	A	A	A	G	G	G	G	C	G	A	A	A	G	G	A	A	T	A	A	A	A
Pf1254	10-Mar-09	WPA	S	0	G	A	T	A	G	G	A	A	G	A	G	G	A	A	G	T	A	T	G	A	A	G	G	A	G	A	G	G	G	G	G	C	G	A	A	A	A	G	C	A	T	A	C	A	G
Pf1255	11-Mar-09	WPA	S	0	A	A	A	G	G	A	G	A	G	G	G	G	C	A	A	A	A	A	A	A	G	A	G	G	A	G	G	G	A	G	G	C	G	A	A	A	A	G	A	A	A	A	A	A	A
Pf1256	16-Mar-09	WPA	S	0	A	A	A	A	A	G	G	A	A	A	G	G	C	A	A	T	A	A	A	C	A	G	G	A	G	G	G	G	A	A	G	G	G	A	G	G	A	G	C	G	T	A	A	A	A
Pf1257	17-Mar-09	WPA	S	0	A	A	A	A	A	G	A	A	A	A	G	G	C	G	A	T	C	A	A	C	A	A	G	G	G	A	G	G	A	G	G	C	G	A	A	G	A	G	A	A	A	A	A	A	A
Pf1258	18-Mar-09	WPA	S	0	A	A	A	A	A	G	A	A	G	G	A	G	C	A	A	T	C	A	A	A	A	A	G	G	G	A	G	G	G	G	G	C	G	A	A	A	A	G	C	G	T	A	A	G	G
Pf1259	19-Mar-09	WPA	M	31	G	A	A/T	A/G	A	A	A	A	A	G	A	A/G	C	A	A	A/T	A	A	A/G	C	G	A	G	G	G	A/G	G	G	A/G	A/G	G	C/G	A/G	A/G	G	A/G	A	G	C	G	A	A	A/C	A	A
Pf1260	20-Mar-09	WPA	S	0	A	G	A	G	A	G	G	A	A	G	G	G	A	G	A	A	C	A	A	A	G	A	G	G	G	G	A	G	A	A	G	C	G	A	A	G	G	G	C	A	A	A	A	A	G
Pf1261	28-Mar-09	WPA	S	0	G	A	A	G	A	A	A	A	A	G	A	A	C	A	A	T	A	A	G	C	G	A	G	G	G	A	G	G	A	G	G	G	A	G	G	A	A	G	C	G	A	A	A	A	A
Pf1262	03-Apr-09	WPA	S	0	G	A	A	A	G	A	A	A	A	A	A	G	C	A	G	A	C	A	G	C	G	G	G	G	G	G	G	G	A	A	G	G	G	A	G	A	A	G	A	A	A	A	A	A	G
Pf1263	03-Apr-09	WPA	S	0	A	A	A	A	A	A	A	A	A	G	G	G	A	A	A	A	C	A	A	A	G	A	G	G	G	G	G	A	G	A	G	C	G	A	G	G	A	G	A	A	T	A	C	A	A
Pf1264	03-Apr-09	WPA	S	0	A	A	T	A	A	G	A	A	A	G	G	G	C	A	A	A	A	T	G	A	G	G	G	G	G	A	A	G	A	G	G	C	A	A	A	G	A	A	C	A	A	A	C	A	A
Pf1265	06-Apr-09	WPA	S	0	G	A	T	A	A	G	G	A	A	G	A	G	A	A	A	A	A	A	A	A	G	A	G	G	A	G	A	G	A	G	G	G	A	A	G	G	A	G	A	A	A	A	A	A	A
Pf1266	06-Apr-09	WPA	S	0	G	A	A	A	A	A	G	A	A	G	A	G	C	A	A	T	C	A	G	A	A	G	G	G	G	G	G	G	A	G	G	C	A	A	A	G	A	G	A	G	T	A	A	A	G
Pf1267	07-Apr-09	WPA	S	0	G	A	T	A	A	G	G	A	A	G	G	G	C	A	A	T	A	T	A	A	G	A	G	G	G	G	A	G	A	A	A	G	G	A	A	G	A	G	A	A	A	A	C	A	A
Pf1268	08-Apr-09	WPA	S	0	A	A	A	A	A	A	A	A	A	G	G	G	A	A	A	A	C	A	A	A	G	A	G	G	G	G	G	A	G	A	G	C	G	A	G	G	A	G	A	A	T	A	C	A	A
Pf1269	11-Apr-09	WPA	S	0	A	A	A	A	G	A	A	G	G	G	G	G	A	A	G	A	A	A	G	A	G	A	G	G	G	A	G	A	G	G	G	C	G	A	A	G	A	A	C	A	T	A	C	A	A
Pf1270	13-Apr-09	WPA	M	23	G	A/G	T	A	A	G	G	G	A	A	A/G	G	A/C	A/G	A	A	A/C	A/T	G	A	G	A	G	G	A	A/G	G	G	G	A/G	G	C	G	A	A	A/G	A	G	C	A/G	A/T	A	A/C	A/G	A
Pf1271	13-Apr-09	WPA	S	0	A	A	T	A	A	G	A	A	A	G	A	G	C	A	A	A	A	T	G	A	A	A	A	G	A	G	G	G	G	A	G	C	G	A	A	A	A	G	C	A	A	G	A	A	A
Pf1272	13-Apr-09	WPA	S	0	A	A	T	A	A	G	A	A	A	G	A	G	C	A	A	A	A	T	G	A	A	A	A	G	A	G	G	G	G	A	G	C	G	A	A	A	A	G	C	A	A	G	A	A	A
Pf1273	13-Apr-09	WPA	S	0	A	A	A	A	A	A	A	A	A	G	G	G	A	A	A	A	C	T	G	A	A	G	G	A	G	A	G	G	A	G	G	C	G	A	A	G	A	G	C	A	A	A	A	A	A
Pf1274	13-Apr-09	WPA	S	0	A	A	A	A	A	A	A	A	A	G	G	G	A	A	A	A	C	T	G	A	A	G	G	A	G	A	G	G	A	G	G	C	G	A	A	G	A	G	C	A	A	A	A	A	A
Pf1275	13-Apr-09	WPA	S	0	A	A	A	G	G	A	A	A	A	G	A	A	C	A	A	T	C	A	G	A	A	A	G	G	G	A	G	A	A	A	G	C	G	A	A	A	A	G	A	G	A	A	C	A	A
Pf1276	14-Apr-09	WPA	S	0	G	A	A	G	A	G	G	A	A	G	A	G	C	A	G	A	C	A	A	A	G	A	G	A	A	A	A	G	G	A	G	C	G	A	A	A	A	G	C	G	T	A	A	A	A
Pf1277	14-Apr-09	WPA	S	0	G	G	A	A	A	A	A	A	A	G	G	G	A	A	A	T	A	A	A	A	A	A	G	A	A	A	A	G	G	G	G	C	G	A	A	A	G	G	A	A	T	A	A	A	A
Pf1278	14-Apr-09	WPA	S	0	G	G	A	A	A	A	A	A	A	G	G	G	A	A	A	T	A	A	A	A	A	A	G	A	A	A	A	G	G	G	G	C	G	A	A	A	G	G	A	A	T	A	A	A	A
Pf1279	14-Apr-09	WPA	S	0	G	A	T	A	A	G	G	A	A	G	G	G	C	A	A	T	A	T	A	A	G	A	G	G	G	G	A	G	A	A	A	G	G	A	A	G	A	G	A	A	A	A	C	A	A
Pf1280	14-Apr-09	WPA	M	8	G	A	A	A	A	G	A/G	A	A	G	G	G	C	A	A	A/T	A	T	A/G	A	G	A	G	A/G	G	G	A	G	G	A	G	C	A	G	G	A/G	A	G	A	G	A	A	A	A	A
Pf1281	15-Apr-09	WPA	S	0	A	G	A	G	A	A	A	A	A	A	A	G	C	G	G	A	A	T	A	A	A	A	A	A	A	G	G	G	G	A	G	C	G	G	G	A	A	A	C	G	T	A	C	A	G
Pf1282	15-Apr-09	WPA	M	6	G	A/G	A	G	A	A	A	A	G	G	G	G	C	A	A	A	A	A	A	A	G	A	G	A/G	A	A	A/G	A	G	A	G	C	A	G	A	G	A	G	C	A	A	A	A	A	A
Pf1283	16-Apr-09	WPA	S	0	G	G	T	A	A	A	A	G	A	G	A	G	A	A	G	A	A	T	G	A	A	G	G	G	G	G	G	G	A	G	G	G	A	G	G	G	A	G	C	A	A	A	C	A	A
Pf1284	20-Apr-09	WPA	M	40	G	A/G	T	A	A/G	A/G	G	A/G	A/G	A/G	A/G	G	C	A	A	A	A/C	A/T	G	A	A/G	A	G	G	A/G	A/G	A/G	G	A/G	G	A/G	C/G	G	A	A	A/G	A/G	G	C	A	A/T	A	C	A	A/G
Pf1285	21-Apr-09	WPA	S	0	G	G	A	A	A	A	G	A	G	G	G	A	A	A	A	T	A	A	G	A	A	A	G	A	A	G	G	A	G	A	G	C	G	A	A	G	A	G	C	A	A	A	C	A	G
Pf1286	21-Apr-09	WPA	S	0	A	A	A	G	A	A	G	A	A	G	G	G	C	A	G	A	A	T	G	A	A	G	G	G	G	G	G	A	G	A	G	C	A	G	A	A	G	A	C	A	T	A	A	G	A
Pf1287	23-Apr-09	WPA	S	0	A	A	A	A	A	G	G	A	G	A	G	G	C	A	G	A	A	T	G	C	A	A	G	A	G	G	G	G	G	A	G	G	A	G	A	G	A	G	A	A	A	A	A	A	A
Pf1288	25-Apr-09	WPA	S	0	G	A	T	A	G	G	A	A	G	A	G	G	A	A	G	T	A	T	G	A	A	G	G	A	G	A	G	G	G	G	G	C	G	A	A	A	A	G	C	A	T	A	C	A	G
Pf1289	27-Apr-09	WPA	S	0	G	A	T	A	A	G	A	A	A	G	A	G	A	A	G	A	C	A	G	A	G	G	G	G	A	A	G	G	G	A	G	C	G	A	A	G	A	A	C	G	T	A	A	G	A
Pf1290	27-Apr-09	WPA	S	0	A	A	A	A	A	A	A	A	A	G	G	G	A	A	A	A	C	A	A	A	G	A	G	G	G	G	G	A	G	A	G	C	G	A	G	G	A	G	A	A	T	A	C	A	A
Pf1291	28-Apr-09	WPA	S	0	A	A	A	A	A	G	G	A	G	A	G	G	C	A	G	A	A	T	G	C	A	A	G	A	G	G	G	G	G	A	G	G	A	G	A	G	A	G	A	A	A	A	A	A	A
Pf1292	28-Apr-09	WPA	S	0	A	A	A	A	A	A	A	A	A	G	G	G	A	A	A	A	C	A	A	A	G	A	G	G	G	G	G	A	G	A	G	C	G	A	G	G	A	G	A	A	T	A	C	A	A
Pf1293	29-Apr-09	WPA	S	0	G	A	T	A	A	G	A	A	A	G	A	G	A	A	G	A	C	A	G	A	G	G	G	G	A	A	G	G	G	A	G	C	G	A	A	G	A	A	C	G	T	A	A	G	A
Pf1294	29-Apr-09	WPA	M	22	A	A	A/T	A/G	A	G	A	A/G	G	G	G	G	A/C	A	A	A/T	A	T	A	A	G	A/G	G	G	A	A/G	G	G	G	A	G	C	A/G	A/G	G	A	A	G	C	A	T	A	A/C	A	A/G
Pf1295	30-Apr-09	WPA	M	18	G	A	A/T	A	A	G	A/G	A	A	G	A/G	G	A/C	A	G	A	C	A	G	A	G	G	G	A/G	A	A/G	A/G	G	G	A	G	C	G	A	A	G	A/G	A/G	C	G	T	A	A	A/G	A
Pf1296	30-Apr-09	WPA	S	0	G	A	T	A	A	G	A	A	A	G	A	G	A	A	G	A	C	A	G	A	G	G	G	G	A	A	G	G	G	A	G	C	G	A	A	G	A	A	C	G	T	A	A	G	A
Pf1297	01-May-09	WPA	S	0	A	A	A	A	A	G	A	A	A	A	G	G	C	G	A	T	C	A	A	C	A	A	G	G	G	A	G	G	A	G	G	C	G	A	A	G	A	G	A	A	A	A	A	A	A
Pf1298	02-May-09	WPA	S	0	G	A	T	A	A	G	A	A	A	G	A	G	A	A	G	A	C	A	G	A	G	G	G	G	A	A	G	G	G	A	G	C	G	A	A	G	A	A	C	G	T	A	A	G	A
Pf1299	02-May-09	WPA	S	0	G	A	T	A	A	G	A	A	A	G	A	G	A	A	G	A	C	A	G	A	G	G	G	G	A	A	G	G	G	A	G	C	G	A	A	G	A	A	C	G	T	A	A	G	A
Pf1300	02-May-09	WPA	S	0	A	A	A	A	A	G	G	A	G	A	G	G	C	A	G	A	A	T	G	C	A	A	G	A	G	G	G	G	G	A	G	G	A	G	A	G	A	G	A	A	A	A	A	A	A
Pf1301	03-May-09	WPA	S	0	A	A	A	A	A	A	A	A	A	G	G	G	A	A	A	A	C	T	G	A	A	G	G	A	G	A	G	G	A	G	G	C	G	A	A	G	A	G	C	A	A	A	A	A	A
Pf1302	03-May-09	WPA	S	0	G	A	T	A	A	G	G	A	G	A	G	G	A	A	A	T	A	T	A	C	A	A	G	G	G	A	G	G	A	A	A	G	G	A	A	G	A	G	C	A	A	G	C	A	G
Pf1303	04-May-09	WPA	S	0	A	A	A	A	A	A	A	A	A	G	G	G	A	A	A	A	C	A	A	A	G	A	G	G	G	G	G	A	G	A	G	C	G	A	G	G	A	G	A	A	T	A	C	A	A
Pf1304	05-May-09	WPA	S	0	A	A	A	G	A	A	A	A	G	G	G	G	A	A	A	T	A	T	A	C	A	A	G	G	G	G	G	G	G	A	G	G	G	A	G	A	A	G	C	A	A	A	A	A	G
Pf1305	05-May-09	WPA	M	25	A/G	A/G	A	A/G	A	A/G	A	G	G	A	A	A	A/C	A/G	G	A/T	A	T	G	A	G	A/G	G	A/G	A/G	G	A	A	G	G	G	C/G	A	G	A	G	A	G	A/C	A/G	A/T	A	A/C	A/G	G
Pf1306	05-May-09	WPA	M	27	A/G	A	A	A	A	A/G	A/G	A	A	G	G	G	A/C	A	A/G	A	C	T	G	A	A/G	G	G	A	G	A/G	A/G	G	A/G	G	G	C	G	A	A	G	A/G	G	C	A/G	A/T	A	A	A	A
Pf1307	05-May-09	WPA	M	7	G	A	T	A	A	G	A	A	A	G	A	G	A	A	A/G	A	C	A	G	A	G	G	G	G	A	A	G	G	G	A	G	C	G	A	A	G	A	A/G	C	G	T	A	A	G	A
Pf1308	06-May-09	WPA	S	0	G	G	T	A	A	G	A	A	G	G	A	G	A	A	A	A	A	T	G	A	G	G	G	A	G	G	G	A	A	G	G	C	A	G	G	A	A	G	C	A	A	A	C	A	G
Pf1309	07-May-09	WPA	M	8	G	G	T	A	A	G	A/G	A	G	A	A/G	G	A	A	A	T	A	T	A	C	A	A	G	G	A	A	G	G	G	A/G	A	C	A/G	A	A	G	A	G	A	G	T	A	A	A	A/G
Pf1310	07-May-09	WPA	S	0	A	A	A	G	A	A	A	G	G	A	A	A	C	G	G	T	A	A	A	A	A	G	G	G	A	G	A	A	G	G	G	C	A	G	A	G	A	G	C	G	T	A	C	A	G
Pf1311	08-May-09	WPA	S	0	A	A	A	A	A	A	A	A	A	G	G	G	A	A	A	A	C	A	A	A	G	A	G	G	G	G	G	A	G	A	G	C	G	A	G	G	A	G	A	A	T	A	C	A	A
Pf1312	08-May-09	WPA	M	27	G	A/G	A	A/G	A	A	A/G	A/G	A/G	A/G	A	A/G	C	G	G	T	A	T	G	A	G	G	G	A	G	G	A/G	A	G	G	G	C/G	A	G	A	G	A	G	C	G	T	A	C	A	G
Pf1313	09-May-09	WPA	M	27	A	A	A	A	A/G	G	G	A	G	A	G	G	C	A	A/G	A	A	T	G	C	A	A	G	A/G	A/G	G	G	G	G	A	G	C/G	A/G	A/G	A/G	G	A	G	A	A	A	A	A	A	A
Pf1314	11-May-09	WPA	M	30	G	A/G	A	A	A	A/G	G	A	G	G	G	G	A/C	A/G	A	A	A/C	A	G	A	A	A	G	A/G	A	A/G	G	A/G	G	A	A/G	C/G	A/G	A/G	A	G	A	G	C	A	A	A	A	A/G	A/G
Pf1315	11-May-09	WPA	M	28	G	A	A	A	A/G	A	A/G	A	A/G	G	G	G	C	A/G	A	A	C	A/T	A/G	A/C	A/G	A/G	A/G	G	G	G	G	G	A/G	G	G	C	G	A	A/G	G	A	G	A/C	A/G	A	A	A	A	G
Pf1316	11-May-09	WPA	M	23	G	A	A/T	A	A	G	A/G	A	A	G	A/G	G	A/C	A	G	A	C	A	G	A	G	G	G	A/G	A	A/G	A/G	G	G	A	G	C	G	A	A	G	A/G	A/G	C	G	T	A	A	A/G	A
Pf1317	11-May-09	WPA	M	6	A/G	A	A	A	A	G	A	A	A	G	A	A	A	A	G	A	C	A	A/G	A	A/G	G	G	G	A	G	G	G	G	A	G	G	A	G	A	G	A	A/G	C	A	A	G	A	G	A
Pf1318	13-May-09	WPA	M	13	G	A	T	A	A	G	A/G	A	A	G	A/G	G	A	A	G	A	C	A/T	G	A	G	G	G	A/G	A	A	G	G	G	A	A/G	C/G	G	A	A	G	A	A/G	C	G	T	A	A	G	A
Pf1319	15-May-09	WPA	S	0	G	G	A	A	A	A	G	A	G	G	G	A	A	A	A	T	A	A	G	A	A	A	G	A	A	G	G	A	G	A	G	C	G	A	A	G	A	G	C	A	A	A	C	A	G
Pf1320	15-May-09	WPA	M	11	G	A	T	A	A	G	G	A	G	A/G	A	G	A	A	G	A	C	A	A/G	A	A	A	G	A/G	G	A	G	G	A	A	A	G	G	A	A	G	A	G	C	A	A	A	A/C	A	G
Pf1321	18-May-09	WPA	S	0	G	A	A	A	A	G	A	A	G	G	G	G	C	A	G	T	A	T	G	A	G	A	G	A	A	A	G	A	A	A	G	C	A	A	A	G	A	G	A	A	A	A	C	A	A
Pf1322	18-May-09	WPA	S	0	G	G	T	A	A	G	A	A	G	A	A	G	A	A	A	T	A	T	A	C	A	A	G	G	A	A	G	G	G	A	A	C	A	A	A	G	A	G	A	G	T	A	A	A	A
Pf1323	18-May-09	WPA	S	0	G	A	A	A	A	G	G	A	A	G	G	G	C	A	G	A	A	A	A	A	G	G	G	G	G	G	G	G	G	A	G	G	G	A	G	G	A	G	C	A	A	A	A	A	A
Pf1324	21-May-09	WPA	S	0	G	A	A	A	A	A	G	A	A	A	G	A	C	A	A	T	C	A	G	A	G	A	G	G	G	A	G	G	G	A	G	G	G	A	A	G	A	G	C	G	A	A	A	A	G
Pf1325	22-May-09	WPA	M	28	G	A/G	T	A	A	G	A	A	A/G	A/G	A/G	G	A/C	A	A	A/T	A/C	T	A/G	C	A	A/G	G	A/G	A	A/G	G	G	G	A/G	A/G	C	A/G	A	A	G	A/G	G	A/C	G	T	A	A	A	A
Pf1326	22-May-09	WPA	S	0	G	A	A	A	A	G	G	A	A	G	A	A	A	A	A	A	C	A	A	A	A	A	G	G	A	G	G	G	A	A	G	G	A	A	A	A	A	G	A	A	A	A	A	A	A
Pf1327	22-May-09	WPA	S	0	A	A	A	A	A	A	A	A	A	G	G	G	A	A	A	A	C	T	G	A	A	G	G	A	G	A	G	G	A	G	G	C	G	A	A	G	A	G	C	A	A	A	A	A	A
Pf1328	22-May-09	WPA	M	43	G	A/G	A/T	A/G	A/G	A/G	G	A	A/G	G	A/G	G	C	A	A/G	A	C	A/T	G	A	A/G	A/G	G	A/G	A/G	G	A/G	G	A/G	G	A/G	G	A/G	A	A/G	G	G	G	C	A/G	T	A	A/C	A	G
Pf1329	23-May-09	WPA	S	0	A	A	A	A	A	A	A	G	G	G	G	G	A	A	A	T	A	A	A	A	A	G	G	G	A	G	G	G	A	A	G	C	G	A	G	A	A	G	A	G	T	A	A	A	G
Pf1330	25-May-09	WPA	S	0	G	A	T	A	A	G	G	A	A	G	G	G	C	A	A	T	A	T	A	A	G	A	G	G	G	G	A	G	A	A	A	G	G	A	A	G	A	G	A	A	A	A	C	A	A
Pf1331	26-May-09	WPA	S	0	G	A	T	A	A	G	G	A	A	G	G	G	C	A	A	T	A	T	A	A	G	A	G	G	G	G	A	G	A	A	A	G	G	A	A	G	A	G	A	A	A	A	C	A	A
Pf1332	26-May-09	WPA	M	11	G	A	T	A	A	G	G	A	G	A/G	A	G	A	A	G	A	C	A/T	A/G	A	A	A	G	A/G	G	A	G	G	A	A	A	G	G	A	A	G	A	G	C	A	A	A	A/C	A	G
Pf1333	30-May-09	WPA	M	23	G	A	T	A	G	G	A/G	A	A/G	G	G	G	C	A	A	A/T	C	A	A	A	G	A	G	A	G	A	G	G	A	G	A/G	C/G	A/G	A	A	G	A	G	A/C	A/G	T	A	C	A	A/G
Pf1334	30-May-09	WPA	S	0	G	G	A	A	A	A	A	A	A	G	G	G	A	A	A	T	A	A	A	A	A	A	G	A	A	A	A	G	G	G	G	C	G	A	A	A	G	G	A	A	T	A	A	A	A
Pf1335	30-May-09	WPA	S	0	G	G	A	G	A	A	G	A	A	A	G	G	A	A	A	A	A	A	G	C	G	G	G	G	G	G	G	G	G	G	G	C	G	G	G	G	A	A	C	A	A	A	A	G	A
Pf1336	01-Jun-09	WPA	S	0	G	G	A	A	A	G	A	A	A	G	A	G	A	A	G	A	C	A	G	A	A	A	A	A	G	G	G	G	G	A	G	C	A	A	G	G	A	G	C	G	T	G	A	A	A
Pf1337	01-Jun-09	WPA	S	0	G	A	T	A	G	G	G	A	G	A	G	G	A	A	A	A	A	A	A	A	G	A	G	G	A	A	G	G	G	G	G	C	A	G	A	A	A	G	C	A	A	G	C	A	G
Pf1338	02-Jun-09	WPA	M	21	A/G	A	A	G	A	A/G	G	A/G	A	A	A/G	G	C	A	A	A	A	A	A	A	A	A	G	G	A/G	G	G	G	A	A	G	C	A/G	A	A	A/G	A	G	C	A	A	A	A	A	A
Pf1339	02-Jun-09	WPA	M	44	A/G	A	A/T	A	A	A/G	G	A	A/G	G	G	A/G	A	A	A	A/T	A	A/T	A/G	A	A/G	A	G	A/G	A	G	A/G	A/G	A/G	A/G	G	C/G	A/G	A/G	A/G	G	A	G	A/C	A	A	A	A/C	A/G	G
Pf1340	02-Jun-09	WPA	M	14	A	A	A/T	A	A	A	A/G	A	A	G	G	G	A	A	A	A	C	T	G	A	A	G	G	A	G	A	G	G	A	G	A/G	C/G	G	A	A	G	A	G	C	A	A	A	A	A	A/G
Pf1341	03-Jun-09	WPA	M	13	G	A	T	A	A	G	G	A	A/G	A/G	A	G	A	A	G	A	C	A	A/G	A	A	A	G	A/G	G	A	G	G	A	A	A	G	G	A	A	G	A	G	C	A	A	A	A/C	A	G
Pf1342	03-Jun-09	WPA	S	0	G	A	A	A	A	G	G	A	G	G	G	G	C	G	A	A	A	A	G	C	G	A	G	G	G	G	G	G	G	A	G	C	A	G	G	A	A	G	A	G	A	A	A	A	G
Pf1343	04-Jun-09	WPA	M	14	A	A	A	A/G	A	A/G	A	A/G	A/G	G	G	G	A	A	A	A	C	T	G	A	A	A/G	G	A	A/G	A/G	G	G	A/G	A/G	G	C	G	A	A	A/G	A	G	C	A	A	A	A	A	A
Pf1344	05-Jun-09	WPA	S	0	G	G	A	A	A	A	A	A	A	G	G	G	A	A	A	T	A	A	A	A	A	A	G	A	A	A	A	G	G	G	G	C	G	A	A	A	G	G	A	A	T	A	A	A	A
Pf1345	06-Jun-09	WPA	S	0	G	A	T	A	A	G	G	A	G	A	A	G	A	A	G	A	C	A	A	A	A	A	G	G	G	A	G	G	A	A	A	G	G	A	A	G	A	G	C	A	A	A	C	A	G
Pf1346	06-Jun-09	WPA	S	0	G	G	T	A	A	G	G	A	A	G	G	G	A	G	A	A	C	A	A	A	G	G	G	G	G	A	G	G	G	A	G	C	G	A	G	A	A	G	C	A	A	G	A	A	G
Pf1347	08-Jun-09	WPA	S	0	G	A	A	G	G	G	G	A	A	A	G	G	C	A	G	A	A	T	G	A	G	A	G	A	A	A	G	A	A	G	G	G	G	A	A	A	A	G	A	G	A	A	A	A	G
Pf1348	09-Jun-09	WPA	M	6	G	A	A	A	A	G	G	A	G	G	G	G	C	G	A	A	A/C	A	G	C	G	A	G	G	G	A	G	G	G	A	A/G	C	A/G	G	G	A/G	A	G	A	G	A	A	A/C	A	G
Pf1349	10-Jun-09	WPA	M	16	A	A	A	G	G	G	A	A	G	A/G	A/G	G	C	A/G	A	A	A/C	A/T	A/G	C	A	A	G	G	A	G	G	G	G	A/G	G	C	G	A	G	G	A	G	A	A	A	G	A	A	A/G
Pf1350	10-Jun-09	WPA	S	0	G	A	A	A	A	G	A	A	G	G	A	G	A	A	G	A	C	A	A	A	A	A	G	G	G	A	G	G	G	G	G	C	A	G	G	G	A	G	C	A	A	A	C	A	G
Pf1351	18-Jun-09	WPA	S	0	G	A	A	A	A	A	A	A	G	A	G	A	A	A	G	A	C	A	A	C	G	A	G	G	G	G	G	A	A	A	G	G	A	G	A	A	A	G	C	G	T	A	A	A	A
Pf1352	20-Jun-09	WPA	S	0	G	A	A	A	G	A	A	A	G	A	G	G	A	A	G	A	A	A	G	C	G	G	G	G	G	G	A	G	A	A	G	C	A	G	G	A	A	G	A	A	A	A	A	A	G
Pf1353	23-Jun-09	WPA	M	21	G	A	A/T	A	A/G	G	A	A	G	G	G	G	C	A/G	A	A/T	C	A	A	A	A	A/G	G	G	A	A	G	G	G	G	G	C	A/G	A/G	A	A/G	A	G	C	A	A	A	C	A	A
Pf1354	24-Jun-09	WPA	M	6	A/G	A	T	A	A	G	A/G	A	A	G	A	G	A	A	G	A	C	A	G	A	G	G	G	G	A	A	G	G	G	A/G	G	C	G	A	A	G	A	A	C	G	T	A	A	G	A
Pf1355	24-Jun-09	WPA	M	21	A/G	A/G	A	A	A	A/G	A/G	A	A/G	G	A	G	C	A	A	A	A	A	A	A	A	G	A	A/G	G	G	A/G	G	A/G	A/G	A/G	C	G	A	A/G	A	A	A/G	A/C	A	T	A	A	A	A
Pf1356	25-Jun-09	WPA	S	0	A	A	T	A	A	A	A	G	G	A	G	G	C	G	G	A	C	T	G	A	G	A	G	G	A	G	G	G	A	G	A	C	G	A	A	A	A	G	A	G	T	A	C	A	G
Pf1357	25-Jun-09	WPA	S	0	A	G	A	A	A	A	A	A	A	G	G	G	C	A	G	A	A	T	G	A	A	A	G	G	G	G	G	A	G	A	G	C	A	G	A	A	A	G	C	A	T	A	A	G	A
Pf1358	27-Jun-09	WPA	M	24	A/G	A	A	G	A	A	A	A	G	G	A/G	G	A	A	A/G	T	A/C	T	G	A	A	A/G	G	A/G	A/G	A/G	A	A/G	A	A	G	C	G	A/G	G	A	G	G	A/C	A	A	G	A	G	A
Pf1359	29-Jun-09	WPA	S	0	G	A	A	A	A	G	A	A	G	G	A	G	A	A	G	A	C	A	A	A	A	A	G	G	G	A	G	G	G	G	G	C	A	G	G	G	A	G	C	A	A	A	C	A	G
Pf1360	03-Jul-09	WPA	S	0	G	A	T	A	A	G	G	A	G	A	A	G	A	A	G	A	C	A	A	A	A	A	G	G	G	A	G	G	A	A	A	G	G	A	A	G	A	G	C	A	A	A	C	A	G
Pf1361	10-Jul-09	WPA	M	15	G	G	A	A	A	A	A/G	G	A	A/G	G	A/G	C	A	A	A	A/C	A	G	C	A/G	A	A/G	A	G	G	A/G	G	G	A	G	C	G	A	A	A/G	A/G	G	C	G	A	A	A	A	G
Pf1362	21-Jul-09	WPA	S	0	A	A	T	A	A	G	A	A	A	G	G	A	A	A	G	A	A	T	G	A	G	G	G	A	A	A	G	G	G	A	A	C	A	G	A	A	A	G	A	A	A	G	A	G	A
Pf1363	26-Jul-09	WPA	S	0	A	A	A	A	A	A	A	A	A	G	G	G	A	A	A	A	C	A	A	A	G	A	G	G	G	G	G	A	G	A	G	C	G	A	G	G	A	G	A	A	T	A	C	A	A
Pf1364	30-Jul-09	WPA	M	35	G	A/G	A/T	A	A/G	A/G	G	A/G	G	A/G	G	A/G	A	A	A	A/T	A/C	A/T	G	A	A/G	A/G	G	A	A	A/G	G	A/G	G	A	A/G	C	A	G	A	A	A	G	A/C	A	A	G	A	G	A
Pf1365	04-Aug-09	WPA	S	0	G	A	T	A	A	G	A	A	A	G	A	G	A	A	G	A	C	A	G	A	G	G	G	G	A	A	G	G	G	A	G	C	G	A	A	G	A	A	C	G	T	A	A	G	A
Pf1366	06-Aug-09	WPA	S	0	A	A	A	A	A	G	A	A	G	A	G	G	A	G	A	T	C	A	G	A	G	A	A	G	G	A	G	G	G	G	G	C	G	A	A	G	A	G	C	A	A	A	A	A	A
Pf1367	14-Aug-09	WPA	S	0	G	G	A	G	A	G	A	A	A	A	G	G	A	G	A	A	A	A	G	A	G	A	G	A	A	G	G	A	G	A	G	C	A	A	A	G	A	A	C	A	A	A	A	G	A
Pf1368	19-Aug-09	WPA	S	0	G	G	T	A	A	G	A	A	A	A	G	G	A	A	G	A	C	A	A	A	A	A	G	G	G	A	G	A	G	A	G	G	G	A	A	G	A	G	C	A	A	A	A	G	A
Pf1369	29-Aug-09	WPA	S	0	G	A	A	G	A	A	A	G	G	G	G	A	A	A	G	T	C	A	A	A	A	G	G	G	A	A	G	G	G	G	G	C	A	G	A	G	A	G	C	A	A	A	C	A	G
Pf1370	11-Sep-09	WPA	S	0	G	A	A	A	A	A	G	A	A	A	G	A	C	A	A	T	C	A	G	A	G	A	G	G	G	A	G	G	G	A	G	G	G	A	A	G	A	G	C	G	A	A	A	A	G
Pf1371	16-Sep-09	WPA	S	0	A	G	A	G	G	G	A	A	A	A	G	G	C	A	G	A	C	A	A	C	A	A	G	A	G	G	G	G	G	G	G	C	G	A	G	A	A	A	C	A	A	G	A	A	A
Pf1372	17-Sep-09	WPA	M	13	A	A	A	A	A	G	G	A	A	G	G	G	A/C	A	A	A/T	A/C	A	A/G	A	G	G	A/G	A	G	G	G	G	G	A	G	G	G	A	G	G	A	G	C	A/G	A	A	A	A	A
Pf1373	23-Sep-09	WPA	S	0	A	G	A	A	G	A	A	A	G	G	A	A	A	G	G	A	C	A	G	A	G	A	G	A	G	G	A	G	A	A	G	C	G	A	G	G	G	A	C	G	T	A	C	A	A
Pf1374	30-Sep-09	WPA	S	0	G	A	A	A	A	A	A	A	G	A	G	A	A	A	G	A	C	A	A	C	G	A	G	G	G	G	G	A	A	A	G	G	A	G	A	A	A	G	C	G	T	A	A	A	A
Pf1375	22-Oct-09	WPA	S	0	G	A	A	A	A	G	A	A	G	A	G	G	A	G	A	A	A	A	G	C	G	G	G	G	G	G	G	G	G	A	G	C	G	A	A	G	A	G	C	A	A	G	A	A	G
Pf1376	02-Nov-09	WPA	S	0	A	G	A	G	G	G	A	A	A	A	G	G	C	A	G	A	C	A	A	C	A	A	G	A	G	G	G	G	G	G	G	C	G	A	G	A	A	A	C	A	A	G	A	A	A
Pf1377	05-Nov-09	WPA	S	0	G	A	A	A	A	A	G	A	A	A	A	A	C	G	G	A	A	T	G	A	G	A	G	A	A	G	G	A	G	G	G	C	A	G	A	G	A	G	C	G	A	A	C	A	G
Pf1378	08-Nov-09	WPA	S	0	G	A	A	A	A	A	A	A	A	G	G	A	C	A	G	A	A	T	A	A	G	A	A	G	G	A	G	G	G	A	G	C	A	A	A	G	A	A	C	A	A	G	A	G	A
Pf1379	10-Nov-09	WPA	S	0	G	G	A	A	A	G	A	G	G	G	A	A	C	A	G	A	A	A	A	C	G	A	G	A	G	G	G	G	G	G	G	C	A	G	G	G	A	G	C	A	A	A	C	A	A
Pf1380	24-Nov-09	WPA	M	25	A/G	A	A	A	A	A	A	A	A/G	G	G	A/G	A/C	A	A	A/T	C	A/T	G	A	A	A/G	G	A	G	A/G	G	G	A	A/G	G	C/G	G	A	A/G	G	A	G	C	A/G	A	A	A	A/G	A/G
Pf1381	12-Jan-10	WPA	S	0	G	A	A	A	A	G	A	A	G	G	A	A	A	A	A	A	A	A	A	C	A	A	G	G	G	A	G	A	A	G	A	C	G	A	G	A	A	G	C	G	T	A	A	G	A
Pf1382	14-Jan-10	WPA	S	0	G	A	T	G	A	A	A	G	A	A	G	G	A	A	G	T	C	A	G	A	A	G	A	G	A	G	G	G	A	G	G	C	G	A	A	G	A	G	C	A	A	A	A	A	G
Pf1383	21-Jan-10	WPA	M	12	G	A	A	A	G	G	A	G	G	A/G	G	G	A	A	G	A	A/C	A/T	A	A	G	A	G	A	A	G	G	A/G	A/G	G	A	G	G	A	A	A	A	G	A	A	A	A	A	A	G
Pf1384	31-Jan-10	WPA	S	0	G	A	T	A	A	A	G	A	A	G	A	G	C	A	A	T	C	A	G	A	G	G	G	G	A	G	G	G	G	A	A	G	A	A	G	G	A	G	C	A	A	A	A	A	A
Pf1385	01-Feb-10	WPA	S	0	G	G	A	G	A	A	A	A	G	A	A	G	A	G	G	A	A	T	G	A	A	A	G	A	A	A	G	G	A	A	G	G	A	G	G	G	A	G	A	A	A	A	C	A	G
Pf1386	01-Feb-10	WPA	S	0	G	A	T	A	A	A	A	G	G	G	G	G	C	A	G	A	A	A	A	C	G	A	G	G	G	G	G	G	G	A	G	C	G	A	A	G	A	G	C	A	A	G	C	A	A
Pf1387	03-Feb-10	WPA	S	0	G	A	A	A	G	A	A	A	A	G	G	G	A	G	A	A	C	A	A	A	G	A	G	G	A	G	G	G	G	G	G	G	A	A	A	A	A	G	C	A	A	A	A	A	G
Pf1388	05-Feb-10	WPA	S	0	G	G	A	G	A	A	G	G	G	A	A	A	C	G	G	T	A	A	G	C	G	A	G	A	G	G	A	G	G	A	G	C	A	G	G	A	A	G	A	G	A	A	C	A	G
Pf1389	09-Feb-10	WPA	S	0	A	A	T	G	A	A	A	A	G	G	G	G	A	A	G	A	A	T	A	A	G	G	A	A	G	A	G	G	G	G	A	C	G	A	A	G	A	G	A	G	T	A	A	A	G
Pf1390	14-Feb-10	WPA	S	0	A	A	T	A	A	G	A	A	A	G	G	G	C	A	A	T	A	T	A	A	G	A	G	G	G	G	A	G	A	G	G	G	A	A	G	A	A	G	A	A	A	G	C	A	A
Pf1391	17-Feb-10	WPA	M	15	G	A	A	A	A	A	A	A	G	A	G	A	A	A	A	A	C	T	A/G	A	G	A	A/G	G	A/G	G	G	A	G	A	G	C/G	G	A/G	A/G	A	A/G	G	C	G	A	G	C	A	A
Pf1392	23-Feb-10	WPA	S	0	G	A	T	A	G	A	A	G	G	A	G	G	C	G	G	A	C	A	A	A	A	G	G	G	G	G	G	G	G	A	G	C	G	A	A	A	A	G	A	G	T	A	A	A	A
Pf1393	27-Feb-10	WPA	S	0	G	A	A	G	A	G	A	A	G	A	G	G	A	G	G	T	A	T	A	A	G	A	G	G	G	G	G	G	A	A	G	G	A	A	A	A	A	G	C	A	A	A	A	G	G
Pf1394	13-Apr-10	WPA	S	0	G	A	A	A	G	G	G	A	G	A	G	G	A	G	G	A	A	A	G	A	A	A	G	A	G	G	G	A	G	A	G	C	G	A	A	G	A	G	A	A	A	A	A	G	A
Pf1395	16-Apr-10	WPA	S	0	G	G	A	A	A	G	A	A	A	A	G	G	A	G	A	A	A	A	G	A	G	A	G	G	A	G	G	A	A	A	A	C	A	A	A	G	A	G	C	A	A	A	A	G	A
Pf1396	20-Apr-10	WPA	M	35	A	A/G	A	A	A	A	A/G	A	A/G	G	G	G	A/C	A/G	A	A/T	A/C	A/T	A/G	C	A	A/G	G	A/G	G	G	A/G	A/G	G	G	G	C	A/G	A/G	A/G	A/G	A	G	C	A/G	A/T	A	A/C	A	A
Pf1397	21-Apr-10	WPA	S	0	G	G	A	G	G	G	A	A	A	A	G	G	A	A	A	T	A	T	A	C	A	A	G	A	G	G	G	A	A	G	G	C	A	A	A	A	A	G	A	A	A	A	A	G	A
Pf1398	23-Apr-10	WPA	M	21	A/G	G	A	A	A/G	G	G	A	G	G	G	A	A	G	G	A	C	A	G	A	G	G	G	A	G	A	G	A	A	A	G	C	G	A	A/G	G	A/G	A/G	A/C	G	T	A	C	A	A
Pf1399	29-Apr-10	WPA	S	0	A	A	T	A	A	G	A	A	A	A	G	G	C	A	A	A	A	T	G	A	G	G	A	G	A	A	G	G	G	A	A	C	G	A	A	G	A	G	C	G	A	A	A	A	A
Pf1400	30-Apr-10	WPA	S	0	A	G	T	A	A	A	A	A	A	G	A	G	C	A	A	A	C	A	A	A	G	G	G	A	G	G	G	G	G	A	G	G	A	A	G	G	A	A	C	A	A	A	C	G	A
Pf1401	03-May-10	WPA	S	0	G	A	A	A	A	A	A	A	A	G	G	G	A	A	A	T	A	A	G	C	G	A	G	G	A	G	G	G	G	A	G	C	A	G	A	A	G	G	C	G	A	A	A	A	G
Pf1402	05-May-10	WPA	S	0	A	A	A	A	A	G	G	A	A	G	A	G	C	A	A	T	A	A	A	A	G	G	G	A	G	G	G	G	G	A	G	G	G	A	G	G	A	G	C	G	A	G	A	A	A
Pf1403	17-May-10	WPA	S	0	G	A	A	A	A	G	A	G	G	A	G	G	C	G	G	T	A	A	G	C	A	G	G	A	G	G	A	A	G	G	G	C	A	G	A	A	A	G	C	G	T	A	A	A	A
Pf1404	19-May-10	WPA	S	0	G	A	A	A	G	A	A	A	A	A	G	A	C	A	A	T	C	A	G	A	G	G	G	G	G	A	G	G	G	A	G	C	G	A	G	G	A	A	C	G	A	A	A	A	G
Pf1405	21-May-10	WPA	M	16	G	A	A	A	A	A	G	A	A	G	G	G	C	G	G	A	A	T	G	A	G	A	G	A/G	G	A	G	G	A	G	G	C/G	A/G	A/G	G	A	A	G	A	A/G	A	A	A	A	G
Pf1406	22-May-10	WPA	S	0	A	A	A	A	A	A	G	A	A	G	A	A	C	A	A	T	C	A	A	A	A	A	G	G	G	G	G	G	G	G	G	C	G	A	A	A	A	G	C	G	A	A	A	A	A
Pf1407	25-May-10	WPA	S	0	G	A	T	A	A	A	G	A	A	A	G	G	A	A	A	A	A	A	A	A	G	G	G	G	G	G	G	G	G	G	G	G	A	A	G	A	G	G	C	A	A	G	A	G	G
Pf1408	27-May-10	WPA	S	0	A	A	A	G	A	G	A	A	A	G	G	G	A	A	G	A	A	A	A	C	G	A	A	A	G	A	G	A	A	G	G	G	A	A	A	G	A	G	C	G	T	A	C	A	G
Pf1409	07-Jun-10	WPA	S	0	A	G	T	A	A	A	A	A	A	G	G	G	A	A	G	A	C	T	A	A	A	A	G	G	G	G	G	A	G	A	G	C	G	A	A	A	A	G	A	G	T	A	A	A	A
Pf1410	14-Jun-10	WPA	S	0	A	A	T	A	A	G	A	A	A	G	A	G	C	A	A	T	A	T	G	A	G	G	G	G	A	G	G	G	G	A	G	C	G	A	A	A	A	G	C	G	T	A	A	G	A
Pf1411	14-Jun-10	WPA	M	10	G	A	T	A	A	A/G	A	A	A/G	G	A	G	C	A	G	A	A	T	G	A	A/G	A	G	G	G	A	G	G	A	G	A/G	C/G	A/G	A/G	A	A/G	A	A/G	C	A	T	A	C	A	G
Pf1412	14-Jun-10	WPA	S	0	A	A	A	A	A	G	G	A	A	G	A	G	C	A	A	T	A	A	A	A	G	G	G	A	G	G	G	G	G	A	G	G	G	A	G	G	A	G	C	G	A	G	A	A	A
Pf1413	14-Jun-10	WPA	S	0	G	A	A	A	A	G	G	A	A	G	A	G	C	A	A	T	A	T	G	A	A	A	G	G	A	A	G	G	G	A	G	G	G	A	G	G	A	G	C	A	A	G	A	A	A
Pf1414	16-Jun-10	WPA	S	0	G	A	A	A	A	G	A	A	G	A	A	A	A	A	G	A	C	A	G	A	A	A	G	G	G	A	G	G	A	G	G	C	A	A	A	A	A	G	A	A	A	A	C	A	G
Pf1415	18-Jun-10	WPA	S	0	G	G	T	A	A	G	G	A	G	G	G	G	A	A	G	A	A	T	A	A	A	G	G	A	G	G	G	G	A	G	G	C	A	G	A	A	A	G	C	G	A	A	A	A	G
Pf1416	18-Jun-10	WPA	S	0	A	A	T	A	A	G	A	A	G	G	A	G	C	A	A	T	A	T	G	A	A	G	G	G	G	A	G	G	A	G	G	G	G	A	A	G	A	G	A	G	T	A	A	G	G
Pf1417	19-Jun-10	WPA	S	0	G	A	T	A	A	A	A	G	G	G	G	A	C	A	G	A	A	T	G	C	G	A	G	G	G	G	G	G	G	G	G	C	G	A	A	G	A	G	C	A	A	A	C	A	A
Pf1418	19-Jun-10	WPA	M	10	G	A	A/T	A/G	A	A/G	A	A	G	G	A	G	C	A	G	A	A	T	G	A	G	A	G	G	G	A/G	G	G	A	G	A/G	C	A	G	A	G	A	G	C	A	T	A	C	A	G
Pf1419	21-Jun-10	WPA	S	0	A	A	T	A	A	G	A	A	G	A	A	G	C	A	A	T	C	A	A	C	A	A	G	G	G	A	G	G	A	G	G	G	G	A	A	G	A	G	C	A	A	A	C	G	G
Pf1420	21-Jun-10	WPA	M	16	A/G	A/G	A/T	A	A	G	A	A	A	G	A/G	G	C	A	G	T	C	A	G	C	A	A	G	G	G	G	G	G	A/G	A/G	A/G	C	A	A	A	A	A	G	A/C	A/G	A	A	A/C	A	G
Pf1421	21-Jun-10	WPA	S	0	A	A	A	G	A	G	A	A	G	A	A	G	A	A	G	A	A	A	A	A	A	A	A	G	A	G	G	G	A	A	G	C	A	A	G	A	A	G	C	G	T	A	C	A	A
Pf1422	21-Jun-10	WPA	M	43	A/G	A	A/T	A/G	A	A/G	A	A	G	A	A/G	G	A	A	A/G	A	A/C	A/T	A	A	A	A	A/G	A/G	A	G	G	G	A/G	A	G	C/G	A	A/G	A/G	A	A	G	A/C	G	T	A	C	A	A/G
Pf1423	22-Jun-10	WPA	S	0	G	A	A	G	A	G	A	A	A	A	A	G	C	A	A	A	C	A	G	A	G	A	G	A	G	G	G	G	A	G	G	C	A	G	A	G	A	G	C	A	A	G	A	A	G
Pf1424	23-Jun-10	WPA	S	0	A	A	T	A	A	G	A	A	G	A	A	G	C	A	A	T	C	A	A	C	A	A	G	G	G	A	G	G	A	G	G	G	G	A	A	G	A	G	C	A	A	A	C	G	G
Pf1425	25-Jun-10	WPA	S	0	G	G	T	A	A	G	G	A	G	G	G	G	A	A	G	A	A	T	A	A	A	G	G	A	G	G	G	G	A	G	G	C	A	G	A	A	A	G	C	G	A	A	A	A	G
Pf1426	25-Jun-10	WPA	S	0	G	G	T	A	A	G	G	A	G	G	G	G	A	A	G	A	A	T	A	A	A	G	G	A	G	G	G	G	A	G	G	C	A	G	A	A	A	G	C	G	A	A	A	A	G
Pf1427	26-Jun-10	WPA	S	0	G	A	A	A	G	G	A	A	A	G	G	G	A	G	A	A	A	A	A	C	G	G	A	G	G	G	G	G	G	G	G	G	A	A	A	G	A	G	C	A	A	G	A	A	G
Pf1428	05-Jul-10	WPA	S	0	A	A	A	A	A	A	A	A	G	G	G	G	A	G	A	A	C	A	A	A	A	G	G	G	A	A	G	G	G	G	G	C	A	G	A	G	A	G	C	G	T	A	C	A	G
Pf1429	05-Jul-10	WPA	S	0	G	G	A	A	A	A	G	A	A	A	G	A	C	A	A	T	A	T	G	A	G	A	G	G	A	G	G	G	G	G	G	G	A	A	G	G	A	G	C	G	A	A	A	A	G
Pf1430	06-Jul-10	WPA	S	0	G	A	A	A	A	G	A	A	G	A	G	G	C	G	A	A	C	A	A	A	A	A	G	A	A	G	G	A	G	A	G	C	G	A	A	A	A	G	A	A	A	A	C	A	A
Pf1431	07-Jul-10	WPA	S	0	G	A	T	A	G	A	A	G	A	G	G	A	C	A	G	A	A	T	G	C	G	G	G	G	G	G	G	G	G	A	G	C	G	A	A	G	A	G	A	G	T	A	C	A	A
Pf1432	08-Jul-10	WPA	S	0	G	A	T	A	A	G	A	A	A	G	G	A	A	A	G	A	C	A	A	A	G	G	G	G	A	A	G	G	G	A	G	C	G	A	A	G	A	A	C	G	T	A	A	G	A
Pf1433	12-Jul-10	WPA	S	0	G	G	A	A	A	A	A	A	G	G	G	G	C	G	A	A	A	A	A	C	G	A	G	A	A	A	A	G	G	G	A	C	A	A	A	A	A	A	C	G	A	A	C	A	A
Pf1434	14-Jul-10	WPA	S	0	A	G	T	A	A	G	G	A	A	G	A	G	A	A	G	A	A	T	G	A	G	A	G	A	G	G	A	G	G	G	G	C	G	A	G	A	A	G	A	A	A	G	A	A	A
Pf1435	15-Jul-10	WPA	M	14	G	A	A	A	A	A	G	A	A	G	A	A/G	A	A/G	A/G	A	A	T	G	A	A	A/G	G	A/G	A/G	G	G	A	G	A/G	G	C	G	A	G	G	A	G	A/C	G	A	A	A	A	A
Pf1436	18-Jul-10	WPA	S	0	G	A	A	A	A	A	A	A	A	G	G	G	A	A	A	T	A	A	G	C	G	A	G	G	A	G	G	G	G	A	G	C	A	G	A	A	G	G	C	G	T	A	A	A	G
Pf1437	21-Jul-10	WPA	S	0	G	A	A	A	A	A	A	A	A	G	A	A	A	A	A	A	A	T	G	A	A	A	G	G	G	G	G	A	A	A	G	C	G	G	A	G	A	A	C	A	A	A	C	A	A
Pf1438	23-Jul-10	WPA	S	0	G	A	T	A	A	G	A	A	A	G	G	A	A	A	G	A	C	A	A	A	G	G	G	G	A	A	G	G	G	A	G	C	G	A	A	G	A	A	C	G	T	A	A	G	A
Pf1439	02-Aug-10	WPA	S	0	G	A	A	A	A	A	G	A	A	G	G	A	C	A	A	T	A	T	G	A	G	A	G	A	A	A	A	G	G	A	G	G	G	A	G	A	A	G	A	A	A	A	A	A	A
Pf1440	07-Aug-10	WPA	S	0	G	A	T	A	A	A	A	A	G	A	A	G	C	A	A	A	C	A	A	A	A	A	G	G	G	G	A	A	A	A	G	G	G	A	A	A	A	G	C	A	A	A	A	A	A
Pf1441	16-Aug-10	WPA	M	45	G	A/G	A/T	A	G	A/G	A/G	A	A/G	G	A/G	G	C	A	A	A/T	A/C	A/T	G	A	A	A/G	G	A/G	A/G	A/G	A/G	G	A/G	A/G	G	G	A	A/G	A	A/G	A	A/G	C	G	A/T	A/G	A	A	A/G
Pf1442	16-Aug-10	WPA	S	0	G	A	A	G	G	G	A	G	G	A	G	G	A	A	G	A	A	T	A	A	A	A	G	G	G	A	G	G	G	A	G	C	G	A	G	A	A	G	C	A	A	A	C	A	A
Pf1443	16-Sep-10	WPA	S	0	G	A	A	A	A	A	A	G	G	A	G	G	C	G	A	A	C	A	A	A	A	G	G	A	G	G	A	A	A	G	G	C	G	A	G	G	A	G	C	G	T	A	A	A	G
Pf1444	17-Sep-10	WPA	S	0	G	A	A	G	G	G	A	G	G	A	G	G	A	A	G	A	A	T	A	A	A	A	G	G	G	A	G	G	G	A	G	C	G	A	G	A	A	G	C	A	A	A	C	A	A
Pf1445	27-Sep-10	WPA	S	0	G	G	T	A	A	A	A	G	G	G	G	A	A	A	G	T	C	A	A	A	A	A	G	G	G	A	G	G	G	G	G	C	A	G	A	A	A	G	C	A	A	A	C	A	G
Pf1446	19-Oct-10	WPA	S	0	G	G	A	G	A	A	A	A	G	G	G	G	A	G	A	A	A	T	G	A	G	G	G	A	A	G	A	A	G	A	G	C	A	G	A	G	A	G	C	G	T	A	A	A	A
Pf1447	28-Oct-10	WPA	S	0	G	A	A	A	A	A	A	A	A	G	A	A	A	A	A	A	A	T	G	A	A	A	G	G	G	G	G	A	A	A	G	C	G	G	A	G	A	A	C	A	A	A	C	A	A
Pf1448	04-Nov-10	WPA	S	0	G	A	A	A	A	A	A	G	G	A	G	G	C	G	A	A	C	A	A	A	A	G	G	A	G	A	G	G	A	G	G	G	G	A	A	A	A	G	A	G	T	A	A	A	G
Pf1449	08-Nov-10	WPA	M	28	A/G	A	T	A	G	A/G	A	A/G	G	G	A/G	G	C	A/G	A/G	A	A/C	A/T	A/G	A	A	G	A/G	G	G	A/G	G	G	A	A/G	G	C/G	G	A	A	A/G	A	G	A	G	T	A	A	G	G
Pf1450	10-Nov-10	WPA	S	0	A	A	A	A	G	A	G	A	A	A	G	G	A	A	G	A	A	T	A	A	G	A	G	A	G	G	G	G	A	A	G	C	A	G	G	A	A	G	A	A	T	A	C	A	G
Pf1451	12-Nov-10	WPA	S	0	A	A	T	A	G	G	A	A	A	G	G	G	A	A	A	A	A	A	G	A	A	G	G	G	A	A	G	G	G	A	G	C	A	G	G	A	G	A	C	A	A	A	C	A	A
Pf1452	05-Dec-01	MKT	S	1	G	A	A	A	A	G	A	A	G	A	G	G	C	G	A	A	C	A	A	C	A	G	G	A	A	G	G	G	G	G	G	G	A	A	A	A	G	G	C	A	A	G	C	G	G
Pf1453	10-Dec-01	MKT	S	1	A	A	A	G	A	G	A	G	A	A	G	G	C	G	A	A	A	A	G	C	A	A	G	G	G	G	A	G	G	G	G	C	A	A	G	A	G	G	C	A	A	G	C	G	G
Pf1454	24-Dec-01	MKT	M	33	A/G	A	A	A	A/G	A/G	A/G	A	G	G	G	G	C	G	A/G	A/T	C	A	A/G	C	A/G	A/G	G	A/G	G	G	G	A/G	G	A	G	G	A/G	A	G	G	A/G	G	C	N	T	A	A/C	A	G
Pf1455	11-Mar-02	MKT	S	0	G	G	T	A	A	A	A	G	G	G	G	G	A	A	G	A	C	A	A	C	N	A	A	G	G	G	A	G	G	G	G	C	G	A	G	G	A	G	C	A	A	A	A	G	A
Pf1456	10-Apr-02	MKT	S	1	A	G	T	G	A	G	A	A	A	N	G	G	A	A	A	A	C	A	A	A	A	A	A	A	G	A	A	G	G	A	G	C	G	A	A	A	G	G	A	G	T	G	A	A	A
Pf1457	03-Jun-02	MKT	S	0	G	A	A	A	A	A	A	A	A	A	G	G	C	A	G	A	A	N	A	A	G	A	G	G	A	A	A	G	A	G	G	G	G	A	G	A	A	G	C	A	T	A	C	A	A
Pf1458	18-Jun-02	MKT	S	1	A	A	T	G	A	A	N	A	A	A	G	G	C	A	A	A	A	T	A	C	G	G	G	G	A	A	G	G	A	G	G	C	A	A	G	A	A	G	C	G	T	A	A	A	G
Pf1459	28-Sep-02	MKT	M	37	A/G	A	A	G	A	G	A	A	G	A/G	G	G	A/C	G	A	A/T	A	A/T	A/G	A	A	A/G	G	A/G	G	G	G	G	A/G	G	G	C	A/G	G	A	G	A	G	A/C	A	T	A	A/C	A	A
Pf1460	02-Nov-02	MKT	S	1	A	A	T	A	A	A	G	G	A	G	G	G	C	A	A	T	A	T	G	A	A	A	G	G	G	G	A	G	A	G	G	G	G	A	A	A	A	G	C	G	T	A	C	A	G
Pf1461	14-Dec-02	MKT	S	1	A	A	A	A	A	A	A	A	A	G	A	N	C	A	A	A	A	A	G	A	G	A	G	G	G	G	A	G	A	A	G	G	G	A	A	G	A	G	C	G	T	A	C	A	A
Pf1462	31-Dec-02	MKT	M	41	A/G	A/G	A/T	A/G	A/G	A/G	A	A	A/G	A/G	G	G	C	G	A	A/T	A/C	A/T	A	A	A/G	A/G	G	A/G	G	A/G	A/G	A/G	A/G	G	G	G	G	A	A/G	A/G	G	A/G	C	A	T	A/G	A	A	G
Pf1463	15-Jan-03	MKT	S	1	A	A	A	A	G	A	A	A	G	A	G	G	A	A	A	A	A	T	A	C	G	A	G	A	G	A	G	G	A	G	A	C	G	A	G	G	A	G	C	A	A	G	N	A	A
Pf1464	27-Jan-03	MKT	S	1	A	A	T	A	A	G	A	A	G	A	G	G	A	A	A	A	A	T	A	C	G	A	G	G	G	G	G	G	N	G	G	C	A	G	A	G	A	G	C	G	T	A	A	A	A
Pf1465	28-Jan-03	MKT	M	43	G	A	A	A	A	A/G	A	A/G	A/G	A/G	G	G	C	A	A	A/T	A	A	A/G	C	A/G	A/G	G	A/G	A/G	A/G	A/G	G	A	G	G	C	A/G	A/G	A/G	A/G	A	G	A/C	N	A	A/G	C	A	A
Pf1466	14-May-03	MKT	M	28	G	A/G	A/T	A/G	A	G	A	A/G	A/G	A	G	G	C	G	A	A	C	A	A	C	G	A	A/G	G	A/G	A/G	A/G	A	A	A/G	G	G	G	A	A	A/G	G	G	C	A/G	A	A/G	A/C	G	G
Pf1467	28-May-03	MKT	M	34	A/G	A	A/T	A/G	A	A/G	A	G	G	A/G	G	G	C	A/G	A	A/T	A	A/T	A/G	N	A	A	G	G	A	G	G	G	A/G	G	G	G	A/G	A/G	A	G	A/G	G	C	G	A/T	A	A/C	A/G	G
Pf1468	02-Jun-03	MKT	S	1	A	A	A	A	G	A	A	G	G	G	G	G	C	A	G	T	A	A	G	C	A	A	G	G	G	G	G	A	G	G	A	C	G	A	A	G	A	G	C	A	A	A	A	A	G
Pf1469	04-Sep-03	MKT	S	1	A	A	T	G	A	A	A	A	G	A	A	A	C	G	G	A	A	T	G	A	A	G	A	A	G	A	G	G	G	A	G	C	G	A	A	A	G	G	C	A	T	A	C	A	A
Pf1470	10-Nov-03	MKT	S	1	A	A	A	G	A	A	A	G	G	A	A	A	A	A	G	A	A	T	G	A	G	A	G	A	G	A	G	G	A	A	G	C	A	G	A	G	G	G	C	A	A	A	C	A	A
Pf1471	10-Nov-03	MKT	S	0	G	A	A	A	A	G	A	A	G	G	A	G	A	A	A	A	A	T	A	C	A	A	G	G	G	G	G	G	A	A	G	G	A	G	A	A	A	G	C	A	T	A	C	A	G
Pf1472	09-Dec-03	MKT	S	1	G	A	A	A	A	A	A	G	G	A	G	A	A	A	G	T	A	T	G	A	G	G	A	A	G	A	G	G	G	G	G	C	A	A	A	G	G	G	C	G	T	A	A	N	G
Pf1473	15-Dec-03	MKT	S	1	G	A	A	A	G	A	G	G	A	G	G	A	C	G	A	T	A	T	G	A	A	A	G	G	G	G	N	A	G	G	G	C	G	A	A	A	A	A	C	G	T	A	A	A	A
Pf1474	28-Dec-04	MKT	S	0	G	A	A	G	A	A	A	A	G	N	G	G	A	G	G	A	C	T	G	A	A	A	G	G	A	G	G	A	A	G	G	C	A	G	A	G	A	G	A	G	A	A	A	A	A
Pf1475	07-May-04	MKT	S	1	A	A	T	A	A	A	G	A	A	A	G	A	C	A	G	A	A	T	G	A	A	A	G	G	G	G	A	G	A	A	A	C	A	A	A	G	A	G	A	G	T	A	C	G	G
Pf1476	21-Oct-05	MKT	S	1	A	A	A	A	A	A	G	A	A	G	G	G	A	A	G	A	A	A	A	C	A	A	G	G	A	A	G	A	G	A	G	C	A	N	G	G	A	G	A	A	A	G	C	A	A
Pf1477	26-Dec-05	MKT	S	1	G	A	A	A	A	G	A	A	G	A	G	G	C	A	A	A	A	A	A	A	G	A	G	G	G	G	G	G	G	A	G	C	A	A	A	G	A	G	C	A	A	G	A	A	A
Pf1478	27-Jan-06	MKT	S	1	A	A	T	A	A	G	A	A	G	G	A	G	C	A	A	T	A	A	N	A	A	A	G	G	A	G	G	A	A	G	G	C	A	G	A	A	A	G	C	G	T	A	A	G	G
Pf1479	07-Jan-08	MKT	S	1	G	A	T	A	A	A	G	A	A	A	A	A	A	A	G	A	C	A	G	A	A	A	G	G	G	G	G	G	G	A	G	C	A	G	G	A	A	G	A	G	A	A	A	A	N
Pf1480	03-Apr-08	MKT	S	1	G	A	A	A	A	G	A	A	G	A	A	A	A	A	G	A	C	A	G	A	A	A	G	G	G	G	G	G	G	A	G	C	A	G	A	A	A	G	C	A	A	A	A	A	G
Pf1481	09-Jul-08	MKT	S	1	A	G	T	G	G	A	A	A	A	A	A	G	A	A	A	T	A	A	G	C	N	A	G	G	A	G	A	G	G	A	G	C	G	A	A	G	A	G	C	A	A	A	C	A	G
Pf1482	26-Jul-08	MKT	S	1	A	A	A	A	A	A	A	A	A	A	G	G	A	G	G	A	A	A	A	A	A	A	G	G	A	G	G	G	G	G	A	C	A	A	A	G	A	G	C	A	T	A	A	G	A
Pf1483	13-Oct-08	MKT	S	1	G	A	A	A	A	G	A	A	G	G	G	G	C	A	G	T	A	T	G	A	G	A	G	A	A	A	G	A	A	A	G	C	A	A	A	G	A	G	A	A	A	A	C	A	A
Pf1484	27-Oct-08	MKT	S	1	G	A	T	A	A	A	G	G	A	A	A	A	A	A	G	A	A	T	A	A	A	A	G	G	G	A	G	G	G	A	G	C	A	G	A	A	A	G	C	G	A	A	A	A	G
Pf1485	04-Nov-08	MKT	S	1	A	G	A	G	A	A	A	A	G	G	A	G	A	G	N	A	C	T	A	A	A	A	G	G	G	G	G	A	A	A	G	C	A	G	A	A	G	G	C	A	A	A	A	A	A
Pf1486	20-Nov-08	MKT	S	1	G	A	A	A	A	G	A	A	A	A	G	G	A	G	G	T	C	A	G	A	G	A	G	G	G	G	G	A	G	A	G	C	A	G	A	A	G	G	C	G	A	A	A	A	A
Pf1487	10-Mar-09	MKT	S	1	G	A	T	A	A	A	A	G	G	A	G	G	C	G	G	A	C	A	A	A	A	G	A	G	G	G	G	G	G	A	G	C	G	A	G	A	A	G	A	G	T	A	A	A	A
Pf1488	21-Apr-09	MKT	S	1	G	A	T	A	A	A	A	G	G	A	G	G	C	G	G	A	C	A	A	A	A	G	A	G	G	G	G	G	G	A	G	C	G	A	G	A	A	G	A	G	T	A	A	A	A
Pf1489	30-Apr-09	MKT	S	1	A	A	A	A	A	A	A	A	A	G	G	G	A	A	A	A	C	A	A	A	G	A	G	G	G	G	G	A	G	A	G	C	G	A	G	G	A	G	A	A	T	A	C	A	A
Pf1490	04-May-09	MKT	S	0	G	G	A	A	A	A	A	A	N	G	A	G	A	G	A	T	A	A	A	A	A	A	G	G	G	A	G	G	G	G	G	C	G	A	A	A	G	A	C	G	T	A	A	A	A
Pf1491	04-May-09	MKT	S	0	A	A	T	A	A	A	G	A	A	G	G	G	A	G	G	T	A	N	A	C	A	A	G	G	A	G	G	A	G	A	G	G	A	A	A	G	A	G	A	A	T	G	C	A	A
Pf1492	08-Jul-09	MKT	S	1	G	A	A	G	A	G	A	G	A	A	A	A	C	G	G	T	A	T	G	A	G	A	A	A	A	A	G	G	A	G	G	G	A	G	A	A	A	G	A	G	T	A	A	A	G
Pf1493	18-Aug-09	MKT	S	1	G	A	A	A	A	A	G	A	A	A	A	G	A	A	N	A	C	A	A	A	A	A	G	G	A	G	G	G	G	A	G	C	A	G	A	A	A	G	A	G	A	A	A	G	G
Pf1494	04-Nov-09	MKT	S	1	A	G	A	A	G	G	A	A	A	A	G	G	A	A	A	A	A	T	A	A	G	A	G	A	A	G	G	G	A	A	G	G	G	A	G	G	A	G	C	A	T	A	C	A	G
Pf1495	30-Nov-09	MKT	S	0	A	G	A	G	A	A	A	A	G	A	G	G	A	A	A	T	A	T	A	A	A	G	G	G	G	A	A	G	G	A	G	C	A	A	A	G	A	G	C	G	T	A	C	A	A
Pf1496	12-Mar-10	MKT	S	0	A	A	A	A	A	A	G	A	G	G	A	G	A	A	G	A	A	T	A	C	G	G	G	G	G	G	A	G	A	G	A	G	A	G	A	A	A	A	C	G	T	A	C	G	A
Pf1497	21-Jul-01	MLA	M	15	A	A/G	N	A	A	A/G	A	A	A	A/G	G	G	C	A	A/G	A	C	A	G	A/C	A	A/G	G	A/G	A	G	G	G	A	G	A/G	G	G	G	G	A	A	G	C	G	T	A	A	A	A
Pf1498	10-Sep-01	MLA	M	42	G	G	N	A/G	A/G	A/G	A/G	A	A/G	G	G	G	A/C	A/G	A/G	A/T	A/C	T	G	C	G	A	G	A/G	G	A/G	A/G	G	G	A	A/G	C/G	G	A/G	A/G	G	A	A/G	C	A/G	T	A	A	A	G
Pf1499	15-Oct-01	MLA	S	1	G	G	T	A	A	A	A	A	G	N	G	G	C	A	G	A	A	A	A	C	A	A	G	G	A	A	G	G	G	G	A	C	G	G	G	G	G	G	A	G	T	A	A	A	G
Pf1500	27-Oct-01	MLA	S	1	G	G	A	G	A	A	A	A	G	G	G	G	A	G	G	T	A	T	G	C	G	A	G	G	G	G	G	A	G	A	G	C	G	A	G	A	A	A	C	G	T	A	A	A	G
Pf1501	01-Nov-01	MLA	S	1	A	A	A	A	G	G	A	A	G	G	G	G	C	A	A	T	C	T	G	A	A	A	G	G	G	G	A	G	G	A	G	C	G	A	A	G	G	G	C	A	A	A	C	A	G
Pf1502	03-Nov-01	MLA	M	32	A	A	N	A	A	G	A	A	G	G	A/G	G	C	A/G	A/G	T	A/C	A/T	A/G	A	A/G	A/G	G	G	A/G	A/G	A/G	G	A	A	G	C/G	A/G	A	A/G	A	A	G	A/C	A/G	A/T	A	A	A/G	G
Pf1503	24-Nov-01	MLA	M	19	A	G	A/T	A	G	G	G	A	G	G	G	G	C	A	A	A/T	C	A	G	A	N	G	G	G	A/G	G	G	G	A/G	A	G	C/G	A/G	A	A	G	A	G	C	A	A/T	A	A	A/G	A/G
Pf1504	27-Nov-01	MLA	M	11	G	A	A	A/G	A	A	G	A	A	G	G	G	C	G	G	A	A	A	A/G	A	N	A	G	G	A	G	G	G	A	G	G	C/G	G	A	A	G	A	G	A	G	T	A	C	G	A
Pf1505	01-Feb-02	MLA	S	0	G	A	T	A	A	A	A	G	A	G	G	G	C	G	A	T	A	T	A	A	N	A	G	G	G	G	G	G	G	A	A	C	G	A	G	G	A	A	C	G	T	A	A	G	G
Pf1506	10-Mar-02	MLA	S	1	A	G	A	A	G	A	G	A	G	A	G	G	C	A	G	T	A	T	G	C	N	A	G	A	G	G	G	G	G	G	A	G	A	A	A	A	A	A	C	A	A	A	A	A	A
Pf1507	27-Apr-02	MLA	M	7	A	A	A	A	A	A	A	G	A	A/G	A	A	A	G	A	T	C	A	G	A	A	G	A/G	A	A	G	G	G	G	G	G	C	A/G	G	G	A	A	G	C	A	A	A	N	A	A
Pf1508	10-Jun-02	MLA	M	14	G	A	T	A	A	A	A	A	G	A/G	G	G	A	A	A	T	C	T	A	A	A	A	G	A	G	G	G	G	G	A	G	G	A	G	A	G	A	G	A/C	G	T	A	C	A	A/G
Pf1509	12-Jun-02	MLA	M	10	G	A	A	A	A	G	A	A	A	G	A	A/G	C	A	G	T	C	A	G	A	A	A	G	G	G	G	A	G	G	G	G	C	G	A	A	A/G	A	G	C	G	T	A	A	A/G	G
Pf1510	15-Jul-02	MLA	S	1	G	G	A	G	G	A	A	G	G	G	G	G	C	A	A	A	C	A	A	A	G	G	G	A	G	G	G	G	A	A	G	C	A	G	G	A	A	G	C	A	A	A	A	G	A
Pf1511	24-Dec-02	MLA	S	1	A	A	A	A	A	G	G	A	A	G	A	A	C	A	A	A	A	T	G	A	G	A	G	A	G	G	G	G	G	A	G	C	N	A	A	A	A	G	C	A	A	A	C	G	A
Pf1512	17-Feb-03	MLA	S	1	A	A	T	A	A	G	A	A	G	G	A	G	A	G	G	A	A	T	N	C	A	A	G	A	G	G	A	G	G	A	A	G	A	G	A	A	A	G	A	G	A	A	A	A	A
Pf1513	22-Feb-03	MLA	S	1	A	A	T	A	A	G	A	A	G	G	A	G	A	G	G	A	A	T	A	C	A	A	G	A	G	G	A	G	G	A	A	G	A	G	A	A	A	G	A	G	A	A	A	A	A
Pf1514	31-May-03	MLA	M	21	A	A/G	T	A	A	G	A/G	A	G	G	A	G	A	G	G	A	A/C	T	A	C	A/G	A	G	A	G	G	A	G	A/G	A	A/G	G	A/G	G	A	A/G	A	G	A	G	A	A	A	A/G	A/G
Pf1515	19-Jun-03	MLA	M	28	A	A	A/T	A/G	A	G	A/G	A	G	G	G	G	A/C	A/G	A	T	A	A/T	G	A	A	G	G	A/G	G	G	A/G	G	G	G	A/G	C/G	A/G	A/G	A	A/G	A	G	A/C	G	T	A/G	A/C	A	G
Pf1516	03-Jul-03	MLA	M	39	A/G	A	A/T	A/G	A	A	A/G	A	A/G	G	A/G	A/G	C	G	G	A	A	A	A	A/C	A/G	A	G	A/G	A/G	A/G	A/G	G	A/G	G	G	C/G	G	A	A	G	A	G	A	G	T	A	C	G	A
Pf1517	10-Dec-03	MLA	S	1	A	G	A	G	A	A	A	A	A	G	G	G	C	A	G	T	A	T	G	A	G	G	A	A	G	A	G	G	G	G	G	C	G	A	A	A	A	G	C	G	T	A	A	A	G
Pf1518	14-Dec-03	MLA	S	1	G	A	A	A	G	A	G	A	G	G	G	G	C	A	A	T	A	A	A	A	A	G	A	G	G	G	G	A	G	A	G	G	A	G	A	N	A	A	C	G	T	A	C	A	A
Pf1519	07-Jan-04	MLA	S	1	A	G	T	A	A	A	A	A	G	A	G	N	C	G	A	A	A	T	A	A	G	A	A	G	G	G	G	G	A	G	G	C	G	A	A	G	A	G	C	A	A	A	A	G	G
Pf1520	24-May-04	MLA	S	1	A	A	A	G	G	A	A	A	G	G	G	G	A	A	A	A	A	T	A	A	G	A	G	G	G	A	G	A	A	A	G	C	A	G	A	G	A	G	C	A	A	A	A	A	A
Pf1521	31-May-04	MLA	S	1	G	G	A	A	A	A	A	A	A	G	A	G	A	G	A	A	C	A	G	C	G	A	G	A	G	G	G	G	A	A	G	G	A	G	A	G	A	G	C	G	T	A	C	A	A
Pf1522	19-Jun-04	MLA	S	1	G	A	T	A	A	A	G	A	A	A	G	G	C	A	A	A	A	A	A	A	G	A	G	G	G	G	A	G	G	G	G	C	G	A	A	N	A	G	A	G	A	A	A	G	A
Pf1523	19-Jun-04	MLA	M	21	A/G	A/G	A/T	A	A	G	A	A	A	A/G	G	G	C	A	A	T	C	T	G	A	A/G	A	G	A	G	G	A	G	G	G	G	C/G	A/G	G	A	A/G	A/G	G	C	A	T	A	A	G	A
Pf1524	26-Aug-04	MLA	M	22	G	A	A/T	A	A	G	A	G	A/G	G	G	G	A/C	G	A	A	A	A/T	A/G	A	G	A	A	G	A/G	G	A/G	G	G	A	G	G	A/G	A	G	G	A	G	A	A	T	A	C	A	G
Pf1525	14-Dec-04	MLA	S	0	G	A	T	G	A	A	A	A	A	A	G	A	A	A	A	T	C	T	G	C	N	A	G	G	G	A	A	G	A	A	G	C	A	A	A	G	A	G	C	G	A	A	A	G	A
Pf1526	28-Dec-04	MLA	S	0	G	A	A	G	A	A	A	A	G	N	G	G	A	G	G	A	C	T	G	A	A	A	G	G	A	G	G	A	A	G	G	C	A	G	A	G	A	G	A	G	A	A	A	A	A
Pf1527	23-Nov-07	MLA	S	1	A	A	T	A	A	G	G	A	G	N	A	G	A	A	G	T	C	A	A	A	A	A	G	G	A	G	G	G	A	A	G	G	G	A	A	G	A	G	C	A	A	A	C	A	G
Pf1528	31-Dec-07	MLA	S	1	A	A	T	A	A	G	A	A	A	G	A	G	C	A	A	T	A	T	G	A	A	A	G	G	G	A	G	A	A	A	G	C	G	A	A	G	A	G	A	G	A	A	A	G	A
Pf1529	16-May-08	MLA	S	1	G	G	A	G	A	A	A	G	G	A	A	A	C	G	G	T	A	T	G	A	G	G	G	A	G	G	A	A	G	G	G	C	A	G	A	G	A	G	C	G	T	A	C	A	G
Pf1530	27-May-08	MLA	S	0	A	G	A	G	A	G	A	A	G	G	A	A	A	A	A	A	A	N	G	A	A	G	G	G	A	G	G	A	A	A	G	C	G	A	A	G	A	G	C	G	T	A	A	A	A
Pf1531	01-Jul-08	MLA	S	0	G	G	A	A	A	G	A	A	A	G	G	A	C	G	G	A	A	N	A	A	G	A	G	G	G	G	G	G	G	G	A	C	A	A	G	A	A	G	A	A	T	A	A	A	G
Pf1532	14-Jul-08	MLA	S	1	G	A	T	G	A	A	A	G	G	G	G	G	A	A	A	A	A	T	A	A	G	A	G	G	G	G	G	A	G	G	A	C	G	A	G	A	A	G	C	A	A	G	C	G	G
Pf1533	24-Jun-09	MLA	S	0	G	G	A	A	A	G	A	A	A	G	G	A	C	G	G	A	A	A	A	A	G	A	G	G	G	G	G	G	G	G	A	C	A	A	G	A	A	G	A	A	T	A	A	A	G
Pf1534	20-Jun-03	MKT	S	1	G	A	A	G	G	A	A	A	G	G	G	G	A	G	G	T	A	A	A	A	N	G	G	G	G	G	G	G	A	A	G	C	A	A	G	A	A	G	A	A	T	G	C	G	A
Pf1535	29-May-03	PLU	M	31	A/G	A	A/T	A	A	A/G	A/G	A/G	G	A	G	G	A	A/G	A	A/T	A/C	A/T	A/G	A/C	A/G	G	G	G	G	G	G	G	A/G	G	G	C/G	A	A	A	A	A	G	A	G	A/T	A	C	A/G	A
Pf1536	05-Dec-07	PLU	S	1	G	A	A	A	A	A	A	A	A	G	G	G	A	G	G	A	A	A	A	A	G	A	G	N	G	G	G	G	G	G	G	C	G	A	A	A	G	G	A	G	T	A	A	A	A
Pf1537	18-Dec-07	PLU	S	1	G	A	A	A	A	G	A	A	G	A	G	G	A	A	G	A	A	N	A	C	A	A	G	A	A	G	G	G	A	A	G	C	A	G	G	A	A	G	C	G	A	A	A	G	A
Pf1538	22-Jan-08	PLU	S	1	A	G	T	A	A	A	G	A	A	G	A	G	C	A	A	A	A	A	G	A	G	A	G	G	G	A	G	G	A	G	A	C	A	G	G	G	A	G	C	A	T	A	A	A	A
Pf1539	29-Jan-08	PLU	S	1	A	G	T	A	A	A	G	A	A	G	A	G	C	A	A	A	A	A	G	A	G	A	G	G	G	A	G	G	A	G	A	C	A	G	G	G	A	G	C	A	T	A	A	A	A
Pf1540	19-Apr-08	PLU	S	1	G	A	A	G	A	A	A	A	G	G	G	G	A	G	G	T	C	A	A	A	A	A	G	G	G	G	G	G	G	G	G	C	G	A	A	A	G	G	C	A	A	A	A	A	A
Pf1541	26-May-08	PLU	S	0	A	G	A	A	A	A	G	A	G	G	A	G	C	G	G	A	A	N	A	A	G	G	G	G	A	A	G	G	A	A	G	G	G	A	A	G	G	A	C	A	A	G	A	A	A
Pf1542	03-Nov-08	PLU	S	0	G	A	A	G	G	G	G	A	A	G	A	G	A	A	A	A	C	A	G	C	N	A	G	G	G	A	G	G	A	G	A	C	G	A	A	G	A	G	C	A	A	A	A	A	G
Pf1543	06-Dec-08	PLU	S	0	A	A	A	A	A	A	A	A	A	G	G	G	A	A	A	A	C	A	A	A	G	A	G	G	G	G	G	A	G	A	G	C	G	A	G	G	A	G	A	A	T	A	C	A	A
Pf1544	18-Feb-09	PLU	S	0	A	G	T	G	A	G	G	A	G	G	G	G	A	G	G	A	A	N	G	A	A	A	G	G	A	G	A	G	A	A	G	C	G	A	A	A	A	G	C	A	A	G	C	A	G
Pf1545	20-Apr-09	PLU	S	0	G	A	A	A	G	A	G	A	A	G	G	G	C	G	A	A	A	N	A	C	A	G	G	G	A	G	G	A	G	A	G	G	A	A	A	G	G	G	C	A	T	G	A	A	A
Pf1546	06-May-09	PLU	S	0	A	A	A	A	A	A	A	A	G	G	A	A	A	A	G	A	A	N	A	A	A	A	A	G	G	A	G	G	G	G	G	C	A	G	A	G	A	G	C	A	A	A	C	A	G
Pf1547	09-May-09	PLU	S	1	A	G	T	A	A	A	G	A	G	G	A	G	C	A	A	A	A	T	G	A	G	A	G	G	G	G	G	G	A	G	G	C	A	A	A	G	A	G	A	G	T	A	A	G	G
Pf1548	11-May-09	PLU	S	1	G	A	T	A	G	G	A	A	N	A	G	A	A	A	A	A	A	T	A	C	A	G	A	A	G	G	G	A	G	G	A	C	G	A	G	A	A	G	C	A	A	A	A	A	A
Pf1549	04-Jun-09	PLU	S	0	G	G	T	A	A	A	A	A	G	A	G	G	C	A	G	A	A	A	A	C	N	A	G	A	G	G	G	G	G	G	A	G	A	A	A	G	A	A	C	A	A	G	A	G	A
Pf1550	11-Jun-09	PLU	S	0	G	G	A	A	A	G	A	A	A	G	G	A	C	G	G	A	A	A	A	A	G	A	G	G	G	G	G	G	G	A	G	G	G	A	A	A	A	G	A	A	T	A	A	A	G
Pf1551	24-Nov-09	PLU	S	1	G	A	A	G	A	G	A	A	G	A	G	G	C	G	A	T	A	T	A	A	A	A	N	G	G	G	G	G	A	G	G	G	G	A	A	A	A	G	C	G	A	A	A	G	A
Pf1552	03-Jul-10	PLU	S	0	A	A	A	G	A	G	A	A	G	G	G	G	C	G	G	A	A	A	G	C	N	A	G	G	G	G	G	G	G	A	G	C	A	G	G	G	A	G	C	G	A	A	C	G	G
Pf1553	15-Apr-04	WPA	S	0	G	A	A	A	A	A	A	A	G	A	G	G	A	G	A	A	A	T	G	A	G	A	G	A	A	G	A	G	G	A	G	C	A	A	A	A	A	G	C	A	A	A	A	G	A
Pf1554	13-Dec-07	WPA	M	6	A	A	N	A	A	G	A	A	A	G	A/G	A	C	G	G	T	C	A	A	C	A	G	G	A	G	A	G	A	A	A	G	G	G	A	A	G	A	G	A/C	G	A	A	A	A	A
Pf1555	10-Jan-08	WPA	M	27	G	A/G	A	A	G	N	A	A	A	A	G	G	C	A	G	T	C	A	G	A	A/G	G	G	A/G	G	A/G	A/G	A	G	G	G	G	G	A/G	A	A/G	A	G	C	A	A	A	A/C	A	A/G
Pf1556	18-Feb-08	WPA	S	0	A	A	T	A	G	G	A	A	G	G	G	A	A	A	G	A	C	A	G	A	G	G	G	G	G	G	G	G	A	G	G	C	A	G	G	A	A	G	A	G	T	A	C	A	A
Pf1557	24-Mar-08	WPA	S	1	G	A	A	A	A	G	G	A	N	G	G	G	C	G	A	A	A	A	G	C	G	A	G	G	G	G	G	G	G	A	G	C	A	G	G	A	A	G	A	G	A	A	A	A	G
Pf1558	15-Apr-08	WPA	S	1	A	A	A	G	A	A	G	A	G	A	G	G	C	A	A	T	A	T	G	A	A	G	G	G	A	A	G	G	A	G	G	C	A	A	G	A	G	G	C	A	T	A	A	A	A
Pf1559	17-Apr-08	WPA	M	8	G	A	T	A	A	A	A	A	G	A	G	A/G	A	A	G	A	C	A/T	G	A	G	G	G	A	G	A	A	G	A/G	A	G	C	A	G	A	G	A	G	A	G	T	A	A/C	A	A
Pf1560	21-Apr-08	WPA	S	0	G	N	A	G	A	A	G	A	A	G	G	G	A	G	A	A	A	T	G	A	A	G	A	G	A	G	G	G	A	A	G	C	G	G	G	A	A	G	C	A	A	A	A	A	G
Pf1561	20-May-08	WPA	S	1	A	A	A	G	A	A	A	A	A	A	G	G	A	A	G	T	C	A	A	A	A	G	G	G	G	G	A	A	A	G	A	G	N	A	A	G	A	A	C	G	A	A	A	A	A
Pf1562	26-May-08	WPA	S	1	A	A	A	A	A	G	A	A	A	A	G	G	A	A	G	A	A	A	A	A	A	A	G	G	A	G	G	A	A	A	G	G	A	G	A	A	A	G	C	G	T	A	A	A	A
Pf1563	26-May-08	WPA	S	1	G	G	A	A	A	A	A	A	A	G	G	G	A	A	A	T	A	A	A	A	A	A	G	A	A	A	A	G	G	G	G	C	G	A	A	A	G	G	A	A	T	A	A	A	A
Pf1564	30-May-08	WPA	S	0	A	A	A	A	A	G	A	A	A	N	G	G	A	G	G	T	A	A	G	C	A	A	A	G	G	A	G	G	G	G	G	C	G	A	A	A	A	G	A	A	A	A	A	A	A
Pf1565	09-Jun-08	WPA	S	1	A	G	A	A	G	A	A	A	A	G	G	G	A	G	A	A	C	A	A	A	A	A	G	G	G	G	A	G	G	G	A	C	G	A	G	G	A	G	C	G	T	A	A	G	A
Pf1566	25-Jun-08	WPA	S	1	A	A	A	G	A	A	A	G	G	A	G	G	C	G	G	A	A	T	G	C	A	G	G	G	G	G	G	G	G	G	G	C	A	A	A	A	G	A	C	A	A	G	A	A	A
Pf1567	01-Jul-08	WPA	S	1	A	A	A	G	A	G	G	A	A	G	A	G	C	A	A	A	A	T	A	A	A	A	G	A	G	G	A	G	A	A	G	C	A	G	G	A	A	G	A	G	A	A	A	A	A
Pf1568	14-Jul-08	WPA	S	0	A	G	A	A	A	A	A	A	G	N	G	G	C	G	A	T	C	A	A	C	A	A	G	G	A	G	G	A	A	G	G	C	G	A	G	A	A	G	A	G	T	A	C	A	A
Pf1569	24-Jul-08	WPA	S	1	G	G	T	A	A	A	A	G	A	G	G	G	A	G	G	A	A	T	G	A	A	G	G	G	G	G	G	G	A	G	G	C	A	G	A	G	A	G	C	G	T	A	C	A	G
Pf1570	28-Jul-08	WPA	S	1	N	A	A	A	A	A	G	A	A	A	G	A	A	A	A	T	A	A	A	C	A	A	G	G	G	G	G	G	G	A	G	G	A	G	A	G	A	G	C	A	T	A	C	G	A
Pf1571	28-Jul-08	WPA	S	0	A	A	A	A	A	A	A	A	A	G	G	A	C	A	A	T	A	T	G	A	A	G	G	G	G	A	G	A	A	A	A	G	G	A	G	G	A	G	C	G	T	A	A	A	A
Pf1572	10-Nov-08	WPA	S	1	G	A	T	A	A	A	A	G	A	A	G	G	C	A	A	A	A	T	A	A	A	A	G	G	G	G	G	G	A	G	G	G	G	A	A	G	A	G	A	G	T	A	A	G	G
Pf1573	17-Feb-09	WPA	M	35	G	A	A	A/G	A/G	G	A/G	A	A/G	G	A/G	G	A/C	A	G	A	C	N	A/G	A	A/G	A	G	A/G	A/G	A	G	A/G	A/G	G	G	C/G	A/G	G	A/G	G	A	G	C	A/G	A	A	A/C	A	G
Pf1574	20-Mar-09	WPA	S	1	G	G	A	G	G	G	G	A	G	A	G	G	C	G	G	A	C	A	A	A	A	A	G	G	G	A	A	G	A	A	G	G	A	A	G	G	G	G	C	A	A	A	A	A	A
Pf1575	27-Mar-09	WPA	S	1	A	A	A	A	A	G	A	A	G	A	G	G	A	G	A	T	C	A	G	A	G	A	A	G	G	A	G	G	G	G	G	C	G	A	A	G	A	G	C	A	A	A	A	A	A
Pf1576	10-Apr-09	WPA	S	1	G	A	T	G	G	G	A	A	A	G	G	A	A	G	G	A	C	A	G	A	G	A	G	G	G	G	G	G	G	A	G	C	A	G	G	A	A	G	C	A	T	A	C	A	A
Pf1577	14-Apr-09	WPA	S	1	G	A	T	G	A	G	G	A	G	A	G	G	A	G	G	A	A	A	A	C	A	A	G	G	A	A	G	G	G	G	G	G	G	A	A	A	A	G	C	A	A	A	C	A	G
Pf1578	25-May-09	WPA	M	17	G	A	A	A	G	A	A	A	A	G	A	G	C	A	G	A	C	A	G	C	N	A/G	A/G	A/G	G	G	G	G	A	A	G	G	A/G	A/G	A/G	A/G	A	G	A	A	A	A	A	A	A/G
Pf1579	29-May-09	WPA	M	11	A/G	A	N	A	A	G	A	A	A	A	G	G	C	A	G	T	C	A	G	A/C	A	G	G	A	A	G	G	G	G	A/G	G	C	G	A	G	G	G	G	C	G	T	A	C	A	A
Pf1580	05-Jun-09	WPA	S	0	G	A	A	A	G	A	A	A	A	G	A	G	C	A	G	A	C	A	G	C	N	G	G	A	G	G	G	G	A	A	G	G	G	A	G	A	A	G	A	A	A	A	A	A	G
Pf1581	08-Jun-09	WPA	S	1	G	G	T	A	A	A	A	A	A	G	A	G	C	A	A	T	A	T	G	A	A	A	A	G	A	G	A	A	G	G	G	G	A	A	G	G	A	G	C	G	T	A	C	A	A
Pf1582	13-Jun-09	WPA	S	1	G	A	A	G	A	G	N	A	G	G	G	G	A	A	A	A	A	A	A	A	G	A	G	A	A	G	A	G	G	A	G	G	G	A	G	A	A	G	C	G	T	A	A	A	G
Pf1583	21-Oct-09	WPA	S	1	A	A	T	A	A	G	G	A	G	A	N	G	A	A	A	A	C	A	A	A	A	A	G	G	G	A	G	G	A	A	G	G	G	A	G	G	A	G	A	A	A	A	C	A	G
Pf1584	29-Mar-10	WPA	S	1	G	A	A	A	A	G	G	A	A	G	G	G	C	A	A	T	A	N	A	A	G	A	G	G	G	G	A	G	A	A	G	G	G	A	G	A	A	G	A	A	A	A	C	A	A
Pf1585	29-Mar-10	WPA	S	1	G	A	A	A	G	G	A	G	G	G	G	G	A	A	A	A	A	A	G	C	G	G	N	G	G	G	A	G	G	A	G	C	A	G	G	A	A	G	C	A	A	A	A	A	G
Pf1586	19-Apr-10	WPA	S	0	N	A	T	A	A	G	G	A	A	G	G	G	C	G	A	T	A	A	A	A	G	A	G	G	A	G	G	G	G	A	G	G	A	A	A	A	A	G	A	A	A	A	A	A	A
Pf1587	21-Apr-10	WPA	S	1	G	A	A	A	A	A	A	A	A	G	G	A	C	A	G	A	A	T	A	A	N	A	A	G	G	A	G	G	G	A	G	C	A	A	A	G	A	A	C	A	A	G	A	G	A
Pf1588	25-May-10	WPA	S	0	A	A	A	N	A	G	A	A	G	G	A	G	C	A	A	T	C	A	A	C	A	A	G	G	A	G	G	G	A	G	G	G	G	A	A	A	A	G	C	A	A	A	A	A	A
Pf1589	29-Jun-10	WPA	S	1	G	G	A	A	A	A	G	A	A	A	G	A	C	A	A	T	A	T	G	A	G	A	N	G	A	G	G	G	G	G	G	G	A	A	G	G	A	G	C	G	A	A	A	A	G
Pf1590	02-Jul-10	WPA	S	1	A	A	T	A	A	G	A	A	G	A	A	G	C	A	A	T	C	A	A	C	A	A	N	G	G	A	G	G	A	G	G	G	G	A	A	G	A	G	C	A	A	A	C	G	G
Pf1591	03-Jul-10	WPA	S	1	G	G	A	A	A	A	G	A	A	A	G	A	C	A	A	T	A	T	G	A	G	A	N	G	A	G	G	G	G	G	G	G	A	A	G	G	A	G	C	G	A	A	A	A	G
Pf1592	19-Jul-10	WPA	S	1	A	A	A	G	A	A	A	G	G	A	G	A	A	A	A	T	A	A	G	C	A	G	N	G	G	G	G	A	G	A	G	C	G	A	G	A	G	G	C	G	T	A	C	A	G
Pf1593	15-Nov-10	WPA	S	1	G	A	A	G	G	G	A	G	G	A	G	G	A	A	G	A	A	T	A	A	A	A	N	G	G	A	G	G	G	A	G	C	G	A	G	A	A	G	C	A	A	A	C	A	A
Pf1594	22-Oct-02	MKT	S	2	G	A	A	A	G	A	A	A	G	A	G	A	A	A	G	A	C	A	G	A	A	G	A	G	G	G	A	G	A	A	G	C	N	A	A	A	A	G	A	A	A	A	C	A	A
Pf1595	13-Jan-03	MKT	S	2	A	A	A	G	G	A	A	A	G	G	G	G	A	G	G	T	A	A	G	A	A	A	A	A	A	G	G	G	A	A	G	C	G	A	G	G	A	G	C	A	T	A	A	N	A
Pf1596	18-Apr-03	MKT	S	2	G	A	T	A	A	G	A	A	A	A	A	G	C	A	A	T	A	T	G	A	A	A	G	A	G	G	G	G	G	G	A	N	G	A	A	A	G	A	C	G	T	G	C	A	A
Pf1597	27-May-03	MKT	S	2	G	A	T	A	A	A	A	G	G	A	G	G	A	G	A	T	A	A	A	A	A	A	G	G	A	G	G	G	A	G	G	G	A	G	A	G	A	G	C	N	T	A	A	G	G
Pf1598	10-May-08	MKT	S	2	G	A	T	A	A	A	A	A	G	A	A	A	A	A	G	A	C	A	G	A	A	A	G	A	G	G	G	G	G	A	G	C	A	G	G	A	A	G	A	G	A	A	A	A	G
Pf1599	20-Oct-08	MKT	S	2	G	A	T	A	A	G	G	A	G	G	G	G	A	A	G	A	C	A	N	A	A	A	G	G	G	A	G	G	A	A	A	G	G	A	A	G	A	G	C	A	A	A	A	G	A
Pf1600	24-Dec-08	MKT	S	2	G	A	T	A	A	A	G	A	A	A	A	A	A	A	G	A	C	A	G	A	A	A	G	A	G	G	G	G	G	A	G	C	A	G	G	A	A	G	A	G	A	A	A	A	G
Pf1601	29-Sep-09	MKT	S	2	A	A	A	A	A	A	G	G	G	N	A	G	A	A	G	A	A	N	G	A	G	A	G	G	G	G	G	G	G	A	G	C	A	A	A	A	G	G	C	A	A	A	C	A	G
Pf1602	05-Oct-01	MLA	M	29	A/G	A/G	A/T	A	A	A/G	A	A	A/G	A/G	G	G	A	A	A	A	A/C	T	G	A	A/G	G	A	G	A	A/G	A	G	A	A/G	G	C	A/G	A/G	A	A/G	A/G	A/G	C	G	T	A/G	A/C	A/G	G
Pf1603	13-Nov-01	MLA	M	33	G	A	A/T	A	G	G	A	G	A/G	G	G	G	A	A	A	A	C	N	A	A/C	G	N	A/G	A	A/G	G	A/G	G	G	A/G	G	C	G	A	A/G	A/G	A	G	C	A	A/T	A	A	A	A
Pf1604	17-Jun-02	MLA	S	2	A	A	T	A	A	G	N	G	G	N	A	G	A	A	A	T	A	T	G	C	A	G	G	G	G	G	A	G	G	A	G	C	G	A	A	G	A	G	C	G	T	A	A	G	A
Pf1605	19-Nov-02	MLA	S	2	G	G	T	G	A	N	G	A	G	G	G	G	C	G	A	A	C	A	G	A	G	A	G	G	G	G	A	G	G	G	G	C	G	A	A	G	A	G	C	G	T	A	A	A	G
Pf1606	17-Feb-03	MLA	M	31	A/G	N	A/T	A	A	A/G	A/G	A	G	G	G	G	A	A	A/G	T	A/C	T	G	A	G	A/G	G	A/G	A/G	G	G	G	G	G	G	G	A	G	A/G	G	A	G	A	G	T	A	A/C	G	A/G
Pf1607	13-May-03	MLA	M	18	G	G	A	A	A	A	A	G	A	G	G	G	C	N	G	T	C	A	G	A/C	A	A	A	A	A/G	A	A/G	G	A/G	A	G	C	G	A/G	A	A	G	G	C	G	A	A	C	A/G	G
Pf1608	05-Jun-03	MLA	M	22	N	G	A	A	G	A	G	A/G	G	A	G	G	C	A	G	T	A	T	A/G	A/C	A/G	A/G	A	A	G	G	G	A/G	G	G	A/G	G	A/G	A/G	A	A	A/G	A	C	A/G	A	A	A	G	A
Pf1609	07-Aug-03	MLA	S	2	A	A	A	A	A	A	A	A	G	G	A	G	C	A	A	A	C	A	A	A	A	A	A	G	A	G	A	G	G	A	A	C	A	G	A	A	G	G	C	A	T	A	C	A	A
Pf1610	19-Sep-03	MLA	S	2	G	G	T	A	A	A	A	A	G	G	G	G	C	A	G	A	A	T	G	A	G	G	G	A	A	G	G	N	A	A	G	C	A	G	A	G	A	G	C	A	A	A	A	G	A
Pf1611	07-Jun-04	MLA	S	2	A	G	A	G	A	A	A	A	G	A	A	G	C	G	A	A	A	T	A	C	G	A	G	A	A	A	G	G	G	G	G	C	A	A	G	G	A	G	C	A	A	A	A	G	A
Pf1612	11-Nov-04	MLA	M	20	G	A/G	A	A	G	G	A	A	A	G	G	A/G	C	A	A	A/T	A	T	G	A	G	A/G	G	G	A	G	A/G	G	G	A	G	C/G	G	A	A	A/G	A/G	A/G	C	N	T	A	A	A	A/G
Pf1613	26-Jan-05	MLA	S	2	G	G	T	A	A	A	A	A	A	A	A	G	C	A	A	A	C	T	G	A	G	A	G	G	G	G	A	G	G	A	G	C	A	A	G	G	A	G	A	G	A	A	C	A	A
Pf1614	10-Dec-07	MLA	S	2	G	G	A	A	A	G	N	A	A	G	G	N	C	G	G	A	A	A	A	A	G	A	G	G	G	G	G	G	G	A	G	G	G	A	A	A	A	G	A	A	T	A	A	A	G
Pf1615	17-Jul-08	MLA	S	2	A	A	A	A	A	G	A	A	G	G	A	G	C	A	A	T	C	A	A	A	A	A	G	G	G	A	G	G	G	G	G	C	G	A	A	A	A	G	C	G	T	A	A	G	G
Pf1616	19-Jul-10	MLA	S	1	A	A	A	G	A	G	A	A	G	G	G	G	C	G	G	A	A	A	G	C	N	A	N	G	G	G	G	G	G	A	G	C	A	G	G	G	A	G	C	G	A	A	C	G	G
Pf1617	04-Jul-08	PLU	S	2	A	A	T	A	A	G	A	G	N	A	A	A	C	G	G	T	A	T	G	A	G	A	G	A	G	G	A	A	G	G	G	C	A	G	A	G	A	G	C	G	T	A	C	A	A
Pf1618	04-Aug-08	PLU	S	2	G	G	T	A	A	G	A	G	A	A	G	G	C	A	A	A	A	N	A	A	A	A	G	A	A	G	G	A	G	A	G	G	G	G	A	G	A	G	C	G	T	G	A	A	A
Pf1619	08-Aug-08	PLU	S	2	G	G	T	A	A	G	A	G	A	A	G	G	C	A	A	A	A	N	A	A	A	A	G	A	A	G	G	A	G	A	G	G	G	G	A	G	A	G	C	G	T	G	A	A	A
Pf1620	26-Sep-08	PLU	S	2	G	A	A	A	A	A	A	A	A	G	A	G	A	G	A	T	A	T	N	A	N	A	G	G	A	G	G	G	A	A	G	C	A	A	A	G	G	A	C	A	A	A	C	A	G
Pf1621	07-Oct-09	PLU	S	2	G	A	A	G	A	A	A	A	A	G	A	G	C	A	A	T	A	T	A	C	A	A	G	G	G	N	G	A	G	A	G	C	N	G	G	G	A	G	A	A	A	A	C	A	A
Pf1622	15-Jan-08	WPA	S	2	A	A	T	A	A	G	A	G	A	G	G	G	A	A	G	T	A	T	G	A	A	G	G	G	G	A	G	A	A	A	G	C	G	A	G	G	A	G	C	G	A	A	A	G	A
Pf1623	19-Aug-08	WPA	S	2	A	A	A	G	A	A	A	A	A	G	G	G	C	A	A	T	C	A	A	A	A	A	G	G	G	G	G	G	A	A	G	C	A	G	A	G	A	G	C	A	A	G	N	N	A
Pf1624	06-Oct-08	WPA	S	2	A	A	A	A	A	A	A	A	A	G	A	G	A	A	G	T	A	T	A	C	A	A	G	G	G	G	G	G	A	A	G	G	G	A	A	G	G	G	C	G	T	A	A	A	N
Pf1625	06-Nov-08	WPA	S	2	G	A	A	A	A	A	G	A	A	A	G	A	A	A	A	T	A	A	A	C	A	A	N	G	G	G	G	G	G	A	G	G	A	G	A	G	A	G	C	A	T	A	C	G	A
Pf1626	02-Jan-09	WPA	S	2	G	A	T	A	A	G	A	A	A	A	A	G	A	A	G	A	C	A	A	A	A	A	G	N	G	A	N	G	A	A	A	C	G	A	A	G	A	G	A	A	A	A	A	A	A
Pf1627	18-Apr-09	WPA	M	37	A/G	A	A/T	G	A/G	G	A/G	A	G	A/G	A/G	G	C	A/G	A	A	A/C	T	A/G	A/C	A/G	A	G	G	A/G	G	A/G	G	G	A/G	A/G	C/G	A/G	A	A/G	G	A/G	G	A/C	A	A	A/G	A	A/G	G
Pf1628	12-May-09	WPA	S	2	A	G	A	A	A	A	A	A	A	G	G	G	C	A	G	A	A	T	G	A	A	A	G	G	G	G	G	A	G	A	G	C	A	G	A	A	A	G	C	A	T	A	A	G	A
Pf1629	18-May-09	WPA	S	2	G	G	A	G	A	G	A	A	G	G	A	A	C	G	A	A	A	T	G	C	A	G	G	A	G	G	G	A	A	G	G	C	A	G	A	G	A	G	C	A	A	A	C	A	A
Pf1630	27-May-09	WPA	M	38	G	A/G	A/T	A	A	A/G	A	A	G	G	A/G	A/G	C	A	A/G	A	A	A/T	A/G	A	A	A	A/G	A/G	G	G	A/G	A/G	A/G	G	G	C/G	G	A/G	A/G	A/G	G	G	C	A	A/T	A	A	N	A/G
Pf1631	15-Jun-09	WPA	M	43	A/G	A	N	A/G	A/G	A/G	G	A/G	A/G	A/G	G	G	C	N	A/G	A/T	C	A	G	C	A/G	G	G	A/G	G	G	A/G	G	G	G	A/G	C/G	G	A	A/G	G	A/G	G	C	A/G	T	A/G	A	A	G
Pf1632	19-Jun-10	WPA	S	2	A	A	T	A	A	G	A	A	A	N	G	G	C	A	A	A	A	T	G	A	G	G	A	G	A	A	G	G	G	A	A	C	G	A	A	G	A	G	C	G	A	A	A	A	A
Pf1633	26-Jun-10	WPA	S	2	G	G	T	A	A	G	A	A	A	A	G	G	A	A	G	A	C	A	A	A	A	A	G	G	G	A	G	A	G	A	G	G	G	A	A	G	A	G	C	A	A	A	A	G	G
Pf1634	03-Dec-01	MKT	S	3	A	A	A	A	A	G	G	A	A	G	A	G	C	A	A	A	A	T	G	A	A	G	A	A	G	G	G	G	A	G	G	G	A	G	A	G	A	G	C	A	A	G	A	A	N
Pf1635	13-Jun-05	MKT	S	3	A	G	A	A	A	G	A	A	G	G	G	G	C	A	G	T	A	A	G	A	G	G	G	G	A	A	G	A	A	A	G	C	A	N	A	G	A	G	A	G	N	A	A	A	A
Pf1636	05-Dec-05	MKT	S	3	A	A	T	A	A	G	A	G	G	G	G	G	C	A	G	A	C	A	G	A	G	A	G	G	G	G	G	G	A	G	G	C	A	G	A	A	A	G	A	A	A	G	C	N	A
Pf1637	26-Jun-06	MKT	S	3	G	A	A	A	A	G	A	G	G	A	G	G	C	A	A	T	A	T	G	A	G	A	G	G	G	G	G	G	A	A	G	G	G	A	A	A	G	G	C	A	A	A	C	A	A
Pf1638	26-Dec-07	MKT	S	3	G	A	A	A	A	A	G	A	G	A	G	G	A	A	G	A	C	A	G	C	A	A	G	G	G	G	A	G	A	A	G	C	A	G	G	A	A	G	C	A	A	A	A	G	A
Pf1639	13-Jul-09	MKT	S	3	G	A	A	A	G	G	A	A	G	G	A	G	A	G	A	A	A	A	A	A	A	A	G	G	A	A	A	G	G	G	G	G	G	A	G	A	A	G	C	A	A	A	A	G	A
Pf1640	22-Nov-01	MLA	S	3	G	G	A	A	A	A	A	A	A	G	A	G	A	G	G	T	A	A	G	C	A	A	A	N	G	G	A	G	G	A	G	G	A	G	G	G	A	G	A	G	T	A	A	N	A
Pf1641	20-Dec-02	MLA	S	1	G	G	A	A	G	G	A	A	G	G	G	G	C	A	G	A	C	A	G	A	A	G	G	G	G	G	G	G	A	A	G	C	G	A	A	G	A	N	C	G	T	A	C	A	G
Pf1642	04-Feb-03	MLA	M	21	A	G	T	A	A	A	A	A	A/G	G	G	A/G	C	A	A/G	A	A/C	A	A/G	A/C	A/G	G	G	G	A	G	A	G	A	A	G	C/G	A	G	G	G	A	G	A/C	A	A	A	C	A/G	A
Pf1643	26-Jun-03	MLA	M	21	A	G	T	A	A	A	A/G	N	G	A	G	A/G	C	G	A	A	A	A/T	A	A/C	G	A	A	G	G	G	A/G	G	A/G	G	A/G	C/G	A/G	A	A	G	A	G	C	A	A	A	A	G	G
Pf1644	14-Oct-03	MLA	S	3	A	A	A	A	A	G	A	A	A	G	A	G	A	A	G	A	C	A	A	C	G	A	A	G	G	N	A	G	G	A	G	C	G	A	A	G	G	G	C	A	A	A	A	A	A
Pf1645	17-Jun-04	MLA	S	3	G	A	A	A	A	N	N	G	G	G	G	G	C	A	A	A	A	A	A	C	G	A	A	G	G	G	G	A	G	A	G	C	N	G	A	A	A	G	C	A	A	A	A	A	A
Pf1646	14-Sep-08	MLA	S	2	G	A	A	A	G	A	A	G	A	A	A	G	C	A	A	T	A	A	G	A	G	G	G	G	A	G	A	G	A	A	G	C	G	A	G	A	G	G	C	G	T	A	A	A	G
Pf1647	25-Mar-09	MLA	S	3	G	A	A	A	A	G	G	A	A	A	A	G	C	A	G	A	A	T	G	A	G	A	G	G	A	G	G	G	A	G	G	G	A	A	G	G	A	G	A	A	A	A	A	A	G
Pf1648	27-Feb-08	PLU	S	3	G	A	A	A	G	A	A	A	G	G	G	G	A	G	G	T	C	A	A	A	A	A	G	G	G	G	G	G	G	N	G	C	G	A	A	A	G	G	C	G	T	A	A	N	A
Pf1649	01-Jun-09	PLU	S	3	A	A	A	A	A	N	A	A	A	G	G	G	A	A	A	A	C	A	A	A	G	A	G	G	G	G	G	A	G	A	G	C	G	A	G	G	N	G	A	A	T	A	C	A	A
Pf1650	01-May-04	WPA	S	1	G	A	A	G	A	A	A	A	A	A	G	N	C	G	A	A	A	T	G	N	G	A	G	G	G	A	G	G	G	A	G	C	A	G	A	A	A	G	A	A	T	A	A	A	A
Pf1651	15-May-04	WPA	S	3	G	A	A	A	A	G	A	A	G	A	G	G	C	G	A	A	C	A	G	A	A	A	G	G	G	G	G	G	A	A	G	G	A	N	G	A	A	G	A	A	T	A	A	A	G
Pf1652	24-Dec-07	WPA	S	3	A	A	T	A	A	G	N	A	A	G	N	A	C	G	G	T	C	A	A	C	A	G	G	A	G	A	G	A	A	A	G	G	G	A	A	G	A	G	A	G	A	A	A	A	A
Pf1653	05-Jan-08	WPA	S	3	A	A	N	G	A	A	G	A	G	A	G	G	C	G	A	A	N	N	A	A	A	G	G	G	G	G	G	G	G	G	G	C	A	G	A	A	A	G	A	G	T	A	C	A	G
Pf1654	05-Jun-08	WPA	S	3	A	G	A	A	A	G	A	A	A	A	G	G	C	A	A	A	C	A	G	A	A	A	A	G	G	G	A	A	A	G	G	C	G	A	A	A	N	G	A	A	A	G	A	G	A
Pf1655	12-Jul-08	WPA	S	3	A	G	A	A	A	A	A	A	A	G	G	G	C	A	G	A	A	T	G	A	A	A	G	G	G	G	G	A	G	A	G	C	A	G	A	A	A	A	C	A	T	A	A	G	A
Pf1656	17-Sep-08	WPA	S	3	G	G	A	A	G	G	A	G	A	A	G	A	C	A	A	A	A	A	G	C	G	A	A	A	A	G	G	G	G	A	G	C	G	A	A	A	A	G	C	G	A	A	A	A	G
Pf1657	29-Sep-08	WPA	S	3	G	G	A	A	A	G	A	G	G	G	G	N	C	A	A	A	C	A	A	C	A	A	G	A	G	A	G	G	G	A	A	G	G	A	A	G	A	G	C	A	A	A	A	A	G
Pf1658	06-Oct-08	WPA	S	3	G	A	A	A	G	G	G	A	A	N	A	A	C	G	G	T	C	A	A	A	A	G	G	A	G	G	G	G	A	A	G	C	N	G	G	G	A	G	A	A	T	A	A	A	A
Pf1659	31-Oct-08	WPA	S	3	A	G	T	A	A	A	A	A	A	A	G	A	C	A	A	A	N	N	A	C	A	A	G	A	G	G	G	A	G	G	A	C	N	A	G	G	A	G	C	A	A	A	C	A	A
Pf1660	02-May-09	WPA	S	3	A	A	A	A	A	G	A	A	G	A	G	G	A	G	A	T	C	A	G	A	G	A	A	G	G	A	G	G	G	G	G	C	G	A	A	G	A	G	C	A	A	A	A	A	A
Pf1661	06-Jun-09	WPA	S	3	G	A	T	A	A	G	G	A	G	N	A	G	A	A	G	A	C	A	A	A	A	A	G	G	G	A	G	G	A	A	A	G	G	A	A	G	A	G	C	A	A	A	C	A	G
Pf1662	24-Jun-10	WPA	S	3	A	A	A	G	A	G	A	G	A	G	A	N	A	A	G	A	A	T	G	C	A	A	G	G	G	G	G	G	A	G	G	C	A	G	A	A	A	G	C	G	T	A	A	G	G
Pf1663	29-Jun-10	WPA	S	3	G	A	T	A	A	A	A	G	G	G	G	G	C	A	G	A	N	A	G	C	G	A	N	G	G	G	G	G	G	A	G	C	G	A	A	G	A	G	C	A	A	G	C	A	A
Pf1664	12-Aug-10	WPA	S	3	G	A	A	G	A	A	A	A	G	G	G	A	A	A	A	T	C	T	A	A	A	G	G	A	A	G	A	A	G	A	G	G	G	A	A	A	G	G	C	A	A	A	C	A	A
Pf1665	08-Aug-01	MKT	S	4	A	G	A	G	A	A	A	A	G	G	G	N	C	G	G	A	A	A	G	A	A	A	G	G	G	G	G	G	G	A	G	C	G	A	G	N	A	A	C	A	A	G	A	A	A
Pf1666	19-Oct-02	MKT	S	4	G	G	A	A	A	G	A	A	G	A	G	G	A	A	A	A	C	A	G	A	G	G	G	G	G	G	A	G	A	A	G	G	N	G	A	A	A	G	C	G	A	A	A	A	A
Pf1667	24-Mar-03	MKT	S	4	G	A	A	A	A	G	A	A	G	A	G	G	C	G	A	T	A	T	G	A	G	A	G	G	G	G	A	A	G	G	G	C	G	A	A	N	A	G	C	A	A	G	N	G	A
Pf1668	26-Apr-03	MKT	S	4	A	A	A	G	A	G	A	A	G	G	G	G	C	A	G	A	A	A	G	C	N	A	G	G	G	A	G	G	G	A	G	C	A	G	A	G	A	G	C	G	A	A	A	N	N
Pf1669	28-Apr-03	MKT	S	4	G	A	T	A	A	A	A	G	G	A	G	G	A	G	A	T	A	A	N	A	A	A	G	G	A	G	G	G	A	G	G	G	A	G	A	G	A	G	C	G	T	A	A	G	G
Pf1670	20-Sep-03	MKT	S	4	G	A	A	A	A	G	A	A	G	G	G	G	C	A	G	A	A	A	G	A	A	A	A	G	G	A	G	G	N	G	A	C	A	A	G	G	A	G	C	A	A	A	C	G	A
Pf1671	17-May-04	MKT	S	4	A	A	A	A	A	G	G	G	G	G	A	G	C	A	A	A	A	T	A	A	G	A	G	G	G	G	A	G	A	G	G	G	G	A	G	G	A	G	C	A	A	A	A	G	A
Pf1672	07-Mar-05	MKT	S	4	G	G	A	G	A	A	A	A	A	G	A	A	C	A	A	T	A	T	A	A	G	A	G	N	A	G	N	G	G	A	G	C	G	A	A	A	A	G	C	A	A	A	C	A	A
Pf1673	08-Aug-08	MKT	S	4	G	A	T	A	A	A	G	A	A	A	A	A	A	A	G	A	C	N	G	A	N	A	G	A	G	G	G	G	G	A	G	C	A	G	G	A	A	G	A	G	A	A	A	A	G
Pf1674	05-Jun-10	MKT	S	4	G	G	A	G	A	A	A	A	G	G	G	G	A	G	A	A	A	T	G	A	G	G	G	A	A	G	A	A	G	A	G	C	A	G	A	G	A	G	C	G	T	A	A	A	A
Pf1675	22-Nov-01	MLA	S	4	G	G	T	A	G	A	A	G	A	G	G	G	A	A	A	T	A	T	A	A	G	A	G	G	G	N	G	G	A	G	A	C	A	G	G	A	A	G	C	A	A	A	C	A	N
Pf1676	19-Sep-02	MLA	S	4	G	G	A	G	A	G	A	A	G	G	G	G	C	A	G	A	A	A	G	A	G	G	G	G	G	G	G	G	A	G	G	N	A	A	G	A	A	G	A	A	A	A	A	A	A
Pf1677	19-Dec-02	MLA	S	4	G	A	N	A	A	A	A	A	G	A	G	G	A	A	A	T	C	T	A	A	A	A	G	A	G	G	G	G	G	A	G	G	A	G	A	A	A	G	A	G	T	A	C	A	G
Pf1678	20-Jan-03	MLA	S	4	A	A	A	G	A	A	A	A	G	G	G	G	A	A	G	A	A	A	G	A	G	A	G	A	G	G	A	G	G	A	G	C	A	G	A	N	N	G	C	A	T	A	C	A	G
Pf1679	11-Jun-03	MLA	S	4	G	A	T	A	N	G	A	G	G	G	N	G	C	A	A	A	A	A	A	A	G	A	A	G	G	G	A	G	G	A	G	G	G	A	N	A	A	G	C	A	T	A	A	N	A
Pf1680	19-Jul-03	MLA	S	4	A	A	A	G	A	N	N	A	A	G	G	G	C	G	G	A	A	A	G	A	G	A	G	G	G	G	A	G	G	G	G	C	G	A	A	A	A	G	C	A	A	A	A	G	A
Pf1681	20-Sep-04	MLA	S	3	G	A	T	G	A	G	A	A	G	G	A	A	C	A	G	T	A	A	A	A	N	A	G	G	A	A	G	G	G	A	A	C	G	A	A	G	A	G	C	G	T	A	C	A	G
Pf1682	04-Dec-07	MLA	S	4	G	A	A	A	A	G	G	A	A	G	G	G	C	G	A	T	A	T	A	A	G	G	G	N	G	G	G	G	G	A	G	G	G	A	G	G	A	G	C	A	A	A	A	A	A
Pf1683	22-Apr-08	PLU	S	4	G	A	A	G	A	N	A	A	G	G	G	G	A	G	G	T	C	A	A	A	A	A	G	G	G	N	G	G	G	G	G	N	G	A	A	A	G	G	C	A	A	A	A	A	A
Pf1684	17-Nov-08	PLU	S	4	A	A	A	G	G	A	A	A	G	A	A	G	C	A	G	A	A	A	N	C	G	A	G	A	G	G	G	G	G	G	G	C	G	A	G	A	A	G	C	A	A	A	A	A	A
Pf1685	22-Dec-08	PLU	S	4	G	G	A	A	A	G	A	A	A	G	G	A	C	G	G	A	A	N	A	A	G	A	G	G	G	G	G	G	G	G	A	C	A	A	G	A	A	G	A	A	T	A	A	A	G
Pf1686	08-Apr-04	WPA	S	4	A	G	T	A	A	A	A	A	A	A	G	G	A	A	A	T	A	T	G	C	N	A	G	A	A	A	A	G	A	A	G	G	G	A	G	G	A	G	A	A	T	A	A	A	G
Pf1687	24-Nov-07	WPA	S	4	N	A	A	G	A	A	G	A	G	A	G	G	C	G	A	A	C	A	A	A	A	N	G	G	G	G	G	G	G	G	G	C	A	G	A	A	A	G	A	G	T	A	C	A	G
Pf1688	18-Dec-07	WPA	S	4	A	A	A	A	A	G	A	A	A	G	A	G	C	A	A	T	A	T	A	C	A	A	G	G	G	A	G	G	G	A	G	C	N	A	A	G	G	G	C	G	T	A	A	A	G
Pf1689	24-Mar-08	WPA	S	4	G	G	A	A	G	A	G	A	A	G	A	G	A	A	A	T	A	T	G	A	A	A	G	G	G	G	G	G	G	G	G	G	A	G	G	G	A	G	C	A	A	A	A	A	A
Pf1690	27-Mar-08	WPA	S	4	G	G	A	A	G	A	G	A	A	G	A	G	A	A	A	T	A	T	G	A	A	A	G	G	G	G	G	G	G	G	G	G	A	G	G	G	A	G	C	A	A	A	A	A	A
Pf1691	16-May-08	WPA	S	4	G	G	A	A	A	A	A	A	A	G	G	G	C	G	A	A	C	A	A	A	A	A	G	G	A	G	G	G	G	A	G	C	N	A	A	A	G	A	C	G	T	A	A	A	G
Pf1692	20-May-08	WPA	S	4	G	G	A	A	A	A	N	A	A	G	G	G	A	A	A	T	A	A	A	A	A	A	G	A	A	A	A	G	G	G	G	C	G	A	A	A	G	G	A	A	T	A	A	A	A
Pf1693	11-Jul-08	WPA	S	4	A	G	A	A	A	A	A	A	A	G	G	G	C	A	N	A	A	T	G	A	A	A	G	G	G	G	G	A	A	A	G	C	A	G	A	A	A	A	C	A	T	A	A	N	A
Pf1694	14-Jul-08	WPA	S	4	A	G	T	A	A	A	G	A	G	G	G	G	C	G	G	A	A	A	A	C	A	A	A	G	A	A	G	G	A	G	G	C	G	A	A	A	A	G	A	A	A	A	A	A	A
Pf1695	24-Jul-08	WPA	S	4	G	A	A	A	A	A	A	A	A	G	A	G	A	A	G	A	C	T	G	A	A	A	G	N	G	A	G	G	A	G	G	C	G	A	A	G	A	G	A	A	A	A	A	A	A
Pf1696	04-Aug-08	WPA	S	3	G	A	T	A	A	A	A	A	G	A	A	G	A	N	G	N	C	A	G	A	G	N	G	A	G	A	A	G	A	G	G	C	A	G	A	G	A	G	A	G	T	A	C	A	A
Pf1697	29-Apr-09	WPA	S	4	G	G	T	G	A	A	G	A	G	A	G	G	C	A	N	N	C	T	G	A	G	G	G	G	A	G	A	G	G	G	G	C	A	G	G	G	A	G	A	G	A	A	A	A	G
Pf1698	28-May-09	WPA	S	4	G	G	A	G	G	A	N	G	G	A	G	G	C	A	A	N	A	A	A	C	G	G	G	A	G	G	G	G	G	A	G	C	G	A	G	A	A	G	C	A	T	A	A	A	A
Pf1699	02-Jun-09	WPA	S	4	G	A	A	A	A	G	G	A	G	G	G	G	C	G	A	A	A	A	G	C	G	A	G	G	G	A	G	G	G	A	G	C	A	G	G	A	A	G	A	G	A	A	N	A	G
Pf1700	30-Jun-09	WPA	S	4	A	G	A	A	A	G	G	A	G	G	G	G	C	A	A	T	A	T	A	A	A	A	G	G	G	G	G	G	G	A	G	C	N	G	G	A	A	G	C	A	A	A	C	A	N
Pf1701	04-Mar-10	WPA	S	4	A	G	T	A	A	A	A	A	G	G	N	G	C	G	A	T	C	A	A	A	A	G	G	G	A	G	A	G	A	A	G	G	A	G	G	G	G	G	C	G	A	G	A	A	A
Pf1702	29-Jun-10	WPA	S	4	G	G	T	A	A	G	A	A	A	A	G	G	A	A	G	A	C	A	A	A	A	A	G	G	G	A	G	A	G	A	G	N	G	A	A	G	A	G	C	A	A	A	A	G	N
Pf1703	07-Dec-02	MKT	S	5	A	A	A	G	A	G	A	A	A	G	G	G	A	A	A	A	C	N	G	A	G	A	G	G	G	G	A	G	G	A	G	G	A	G	A	G	A	G	A	G	T	A	A	A	A
Pf1704	02-May-06	MKT	S	5	G	A	A	G	A	A	A	A	G	G	G	G	A	A	N	T	A	T	A	A	A	A	G	G	A	N	G	A	N	A	G	C	A	G	A	A	A	G	C	G	T	A	C	A	G
Pf1705	08-Jan-08	MKT	S	5	G	A	T	A	A	G	N	A	A	A	G	G	C	A	A	T	A	T	A	A	G	A	G	A	G	G	A	G	A	A	G	G	A	A	A	A	A	G	C	G	T	A	C	G	A
Pf1706	04-Feb-08	MKT	S	5	G	A	T	A	A	A	G	A	A	A	A	A	A	A	G	A	C	A	G	A	A	A	G	G	G	G	G	G	G	A	G	C	A	G	G	A	A	G	A	G	A	A	A	A	A
Pf1707	21-Feb-08	MKT	S	5	N	A	A	G	A	A	A	A	G	A	G	G	C	A	A	A	A	A	G	C	N	G	G	G	G	G	G	G	G	G	N	N	G	A	G	A	G	G	C	A	A	A	A	G	A
Pf1708	07-Jun-08	MKT	S	5	G	A	A	A	A	G	A	A	A	A	G	G	C	N	A	N	C	A	N	A	A	A	G	G	G	G	G	G	G	A	G	C	A	G	G	A	A	G	A	G	A	A	A	A	A
Pf1709	08-Dec-08	MKT	S	5	G	A	A	A	G	A	G	A	G	G	G	G	C	N	A	N	C	A	G	N	A	G	G	A	A	G	G	A	A	A	G	C	G	A	A	A	N	G	N	G	T	A	C	A	A
Pf1710	20-Jul-09	MKT	S	5	G	G	A	A	A	A	G	A	G	G	G	N	A	A	A	T	A	A	G	A	A	A	G	A	A	G	G	A	G	A	G	C	G	A	A	A	A	G	C	A	A	A	N	N	G
Pf1711	23-Nov-09	MKT	S	5	G	N	T	A	A	G	G	A	G	G	A	N	A	A	N	A	N	A	G	A	A	A	G	G	A	G	A	A	G	N	G	G	G	A	A	A	A	G	A	A	A	A	A	A	A
Pf1712	21-Sep-10	MKT	S	5	G	A	A	A	A	G	A	A	G	A	G	G	A	A	A	A	A	T	A	A	A	A	G	G	G	N	N	G	G	G	G	C	G	A	A	A	A	G	C	A	A	A	A	A	G
Pf1713	11-Sep-01	MLA	M	19	A	A	A/T	A	A	G	A	N	G	A/G	G	A/G	C	G	A/G	N	A	T	A/G	A	A	G	G	G	A	G	A/G	G	A/G	N	G	G	A/G	G	A	A/G	A	A	C	N	A/T	A	A	A	A
Pf1714	01-Oct-01	MLA	S	5	G	A	A	G	G	G	A	A	G	G	G	G	A	A	G	A	A	A	A	C	G	A	G	A	A	G	G	G	G	N	G	G	G	G	A	G	A	G	C	G	T	A	A	A	G
Pf1715	18-Jun-02	MLA	S	5	G	N	A	A	A	A	A	A	G	G	G	G	A	G	G	A	A	A	A	C	A	A	G	G	G	G	A	A	A	A	N	G	G	A	G	A	A	G	C	A	A	A	A	G	N
Pf1716	29-Jul-03	MLA	S	5	A	A	T	A	A	G	N	A	G	G	A	G	C	G	G	T	C	A	G	A	A	A	G	G	G	G	G	G	A	A	G	C	G	G	N	A	A	G	C	A	A	A	A	A	A
Pf1717	17-Oct-03	MLA	S	5	A	A	T	G	A	A	A	G	A	G	A	N	A	A	A	T	A	N	A	A	G	G	G	G	G	G	G	G	G	A	G	G	G	G	A	A	A	N	C	A	N	A	A	G	A
Pf1718	18-Nov-03	MLA	S	5	G	A	A	A	A	A	A	A	A	G	A	G	C	G	G	T	A	T	A	C	A	A	G	G	A	A	A	G	G	G	G	C	N	G	G	N	A	G	C	A	T	A	A	A	A
Pf1719	12-Dec-03	MLA	S	5	A	G	A	A	G	A	A	A	A	G	A	G	N	A	G	T	A	T	A	A	A	A	G	G	G	A	G	G	G	A	G	G	N	A	A	G	A	G	C	G	T	A	C	A	A
Pf1720	17-Jan-04	MLA	S	5	A	G	A	A	A	A	A	A	G	A	G	G	A	A	A	A	A	A	N	A	G	G	G	A	A	G	N	G	G	A	G	C	A	G	G	G	A	A	C	A	A	A	C	A	A
Pf1721	16-Jun-05	MLA	S	5	G	A	T	A	A	G	G	A	G	G	G	G	A	A	A	T	A	T	A	A	A	N	G	N	A	A	G	G	G	G	G	C	G	A	A	G	A	G	C	A	A	A	A	A	A
Pf1722	11-Nov-09	MLA	S	5	G	G	T	G	A	G	N	A	G	N	G	N	A	A	A	T	C	A	A	A	A	A	G	G	A	G	G	A	G	A	G	G	A	G	G	N	A	G	C	G	A	A	A	A	A
Pf1723	22-Jul-08	PLU	S	5	N	N	A	G	G	G	A	A	A	A	G	G	C	A	A	A	A	A	A	C	G	N	G	A	G	G	G	G	G	G	G	C	G	A	G	A	A	G	C	A	A	A	A	A	A
Pf1724	19-Feb-04	WPA	S	5	A	A	A	G	A	G	A	A	A	N	G	G	C	G	A	A	A	T	G	A	A	G	G	G	G	A	G	G	A	A	G	C	A	G	A	G	A	G	C	A	T	A	A	G	G
Pf1725	15-Apr-04	WPA	S	4	G	G	A	G	A	N	A	A	A	A	G	G	C	G	A	A	A	T	G	A	G	A	G	A	N	A	G	G	G	G	G	G	G	A	N	G	A	G	A	A	T	A	C	A	G
Pf1726	28-Feb-08	WPA	S	5	G	A	T	A	A	A	A	A	G	N	G	G	A	A	G	A	A	A	N	A	G	N	G	G	G	G	G	G	G	G	A	C	A	G	G	A	A	G	A	G	A	A	A	A	G
Pf1727	07-May-08	WPA	S	5	G	A	T	A	A	G	G	A	G	G	G	G	A	A	G	A	A	N	G	A	A	A	G	G	G	G	G	G	G	A	A	G	G	A	A	G	A	G	C	A	A	N	C	A	A
Pf1728	29-May-08	WPA	S	5	N	A	A	A	A	A	G	A	A	A	G	A	A	A	A	T	A	A	A	C	A	A	G	G	G	G	G	G	G	A	G	G	A	G	A	G	A	G	N	A	T	A	C	G	A
Pf1729	23-Sep-08	WPA	S	5	G	A	A	G	A	G	A	A	G	G	G	G	C	N	G	A	C	A	A	C	A	G	G	G	A	G	G	G	G	N	G	G	G	A	A	A	A	G	A	G	A	A	A	A	G
Pf1730	18-Aug-10	WPA	S	5	G	A	T	A	A	N	G	A	G	A	A	G	C	A	A	T	N	A	G	N	A	A	G	G	G	G	A	G	A	G	G	G	G	A	A	A	A	A	C	A	A	G	C	G	A
Pf1731	12-Dec-02	MLA	M	23	A	A	A	A	A	G	A/G	A	A/G	G	G	G	C	A	A/G	A	A	T	A/G	A	G	A	G	G	G	N	G	A/G	A/G	A/G	G	N	A	A	N	G	G	G	A	A	A	G	C	N	G
[truncated: 48 more columns]
